# Supplementary material for: A gene expression biomarker for predictive toxicology to identify chemical modulators of NF-κB
Source: PLoS One. 2022 Feb 2;17(2):e0261854. doi: 10.1371/journal.pone.0261854 (PMC8809623; doi:10.1371/journal.pone.0261854)
Supplement: S1 File — (XLSX) [file pone.0261854.s001.xlsx]

## Sheet: TableS1
Genes in the NF-kB Biomarker
Gene Symbol	Full Gene Name	Average Fold Change (across biosets used to make biomarker)
EFNA1	ephrin A1	48.5333
CCL20	C-C motif chemokine ligand 20	35.6
IL6	interleukin 6	21.8
ICAM1	intercellular adhesion molecule 1	18.3233
TRAF1	TNF receptor associated factor 1	15.1333
TNFRSF9	TNF receptor superfamily member 9	11.8467
BIRC3	baculoviral IAP repeat containing 3	8.43333
NFKB2	nuclear factor kappa B subunit 2	8.26667
IRF1	interferon regulatory factor 1	8.07
NFKBIE	NFKB inhibitor epsilon	7.96667
SOD2	superoxide dismutase 2	6.76667
NFKBIA	NFKB inhibitor alpha	6.14333
STAT5A	signal transducer and activator of transcription 5A	5.18333
TNFAIP2	TNF alpha induced protein 2	4.74333
ZNF140	zinc finger protein 140	3.785
IL15RA	interleukin 15 receptor subunit alpha	3.605
IL7R	interleukin 7 receptor	3.59667
LAMB3	laminin subunit beta 3	3.535
GBP1	guanylate binding protein 1	3.45667
ITSN2	intersectin 2	3.395
NINJ1	ninjurin 1	3
BIRC2	baculoviral IAP repeat containing 2	2.99667
GCH1	GTP cyclohydrolase 1	2.96667
RELB	RELB proto-oncogene, NF-kB subunit	2.93667
TRAF2	TNF receptor associated factor 2	2.915
NOTCH2	notch 2	2.90333
SLC22A13	solute carrier family 22 member 13	2.67
PTGES	prostaglandin E synthase	2.64
PLK2	polo like kinase 2	2.63
TULP1	tubby like protein 1	2.49
ABTB2	ankyrin repeat and BTB domain containing 2	2.425
BMPR2	bone morphogenetic protein receptor type 2	2.405
CYP2C9	cytochrome P450 family 2 subfamily C member 9	2.33
TNFAIP8	TNF alpha induced protein 8	2.295
CRY2	cryptochrome circadian regulator 2	2.23667
TNFRSF1B	TNF receptor superfamily member 1B	2.205
TRIM16	tripartite motif containing 16	2.185
REL	REL proto-oncogene, NF-kB subunit	2.16
SMOX	spermine oxidase	2.15667
CD83	CD83 molecule	2.15
PKD2	polycystin 2, transient receptor potential cation channel	2.15
NME5	NME/NM23 family member 5	2.11
FAM63B	MINDY lysine 48 deubiquitinase 2	2.09
ABHD2	abhydrolase domain containing 2	2.07
FAM169A	family with sequence similarity 169 member A	2.06
KLF6	Kruppel like factor 6	2.02
GFPT2	glutamine-fructose-6-phosphate transaminase 2	1.995
GLIPR1	GLI pathogenesis related 1	1.95
KYNU	kynureninase	1.93
TAP1	transporter 1, ATP binding cassette subfamily B member	1.895
IL4R	interleukin 4 receptor	1.88667
TJP2	tight junction protein 2	1.865
IFNAR2	interferon alpha and beta receptor subunit 2	1.84
MT1A	metallothionein 1A	1.825
BID	BH3 interacting domain death agonist	1.805
MYBL1	MYB proto-oncogene like 1	1.765
SQSTM1	sequestosome 1	1.72
IL27RA	interleukin 27 receptor subunit alpha	1.71
CYLD	CYLD lysine 63 deubiquitinase	1.66333
RAB32	RAB32, member RAS oncogene family	1.65
PSEN1	presenilin 1	1.605
TFE3	transcription factor binding to IGHM enhancer 3	1.51
ZMYND8	zinc finger MYND-type containing 8	1.5
RBMS2	RNA binding motif single stranded interacting protein 2	-1.515
GATA2	GATA binding protein 2	-1.525
MCF2L	MCF.2 cell line derived transforming sequence like	-1.555
AGRP	agouti related neuropeptide	-1.58
PGF	placental growth factor	-1.59
CDH4	cadherin 4	-1.61
JAG2	jagged 2	-1.63
ITGAX	integrin subunit alpha X	-1.67
PCYT1B	phosphate cytidylyltransferase 1, choline, beta	-1.67
34949_at		-1.675
PDK2	pyruvate dehydrogenase kinase 2	-1.69
CDK3	cyclin dependent kinase 3	-1.785
CIC	capicua transcriptional repressor	-1.79
MEGF9	multiple EGF like domains 9	-1.865
ACVR1B	activin A receptor type 1B	-1.88
SMAD7	SMAD family member 7	-1.89
HOXD4	homeobox D4	-1.91
UBL3	ubiquitin like 3	-1.93333
ID3	inhibitor of DNA binding 3, HLH protein	-2.00667
LEFTY1	left-right determination factor 1	-2.055
NTRK1	neurotrophic receptor tyrosine kinase 1	-2.095
MSX2	msh homeobox 2	-2.19
TGFBRAP1	transforming growth factor beta receptor associated protein 1	-2.28
MAP1B	microtubule associated protein 1B	-2.29
LAMA2	laminin subunit alpha 2	-2.42
EEF1DP3	eukaryotic translation elongation factor 1 delta pseudogene 3	-2.45
ETV3	ETS variant 3	-2.495
TCEB3	elongin A	-2.5
ID1	inhibitor of DNA binding 1, HLH protein	-2.50667
TIPARP	TCDD inducible poly(ADP-ribose) polymerase	-2.54
SSX3	SSX family member 3	-2.55
TONSL	tonsoku like, DNA repair protein	-2.60667
ST6GALNAC2	ST6 N-acetylgalactosaminide alpha-2,6-sialyltransferase 2	-2.63333
IRS1	insulin receptor substrate 1	-2.845
IFNA2	interferon alpha 2	-2.855
ZNF44	zinc finger protein 44	-2.88
CCL13	C-C motif chemokine ligand 13	-2.935
PIK3CG	phosphatidylinositol-4,5-bisphosphate 3-kinase catalytic subunit gamma	-2.955
GCNT2	glucosaminyl (N-acetyl) transferase 2 (I blood group)	-2.985
37340_at		-3.215
ID2	inhibitor of DNA binding 2	-3.255
SMAD6	SMAD family member 6	-3.51
OR2H2	olfactory receptor family 2 subfamily H member 2	-3.82333
CTGF	cellular communication network factor 2	-3.975
DDN	dendrin	-6.105

## Sheet: TableS2
IPA Upstream Analysis - All Results
Upstream Regulator	p-value of overlap	Expr Fold Change in the Biomarker	Molecule Type	Activation z-score	Target molecules in dataset
RELA	8.01e-19		transcription regulator	3.602	BIRC2,BIRC3,CCL20,CTGF,CYP2C9,GBP1,GCH1,ICAM1,ID1,IL15RA,IL6,IL7R,IRF1,NFKB2,NFKBIA,NFKBIE,PTGES,RELB,SMAD7,SOD2,STAT5A,TAP1,TNFAIP2,TRAF1
NFKBIA	3e-16	6.143	transcription regulator	1.923	BID,BIRC2,BIRC3,CCL20,GCH1,ICAM1,IL15RA,IL6,IL7R,IRF1,NFKB2,NFKBIA,NFKBIE,NINJ1,PTGES,RELB,SOD2,TNFAIP2,TNFAIP8,TNFRSF1B,TRAF1,TRAF2
ECSIT	5.48e-15		transcription regulator	2.942	CD83,IL6,NFKB2,NFKBIA,NFKBIE,RELB,SOD2,STAT5A,TRAF1
TP53	3.71e-12		transcription regulator	2.868	BID,BIRC2,BIRC3,CTGF,EFNA1,GBP1,GLIPR1,ICAM1,ID1,ID2,ID3,IL27RA,IL4R,IL6,IRS1,KLF6,MYBL1,NFKB2,NFKBIA,NINJ1,PLK2,PSEN1,SMAD6,SMAD7,SOD2,TAP1,TNFAIP2,TNFAIP8,TNFRSF1B,TNFRSF9,TRAF1,UBL3
TP73	5.42e-11		transcription regulator	0.64	BID,BIRC2,CD83,GATA2,ID2,IL4R,IL6,ITGAX,JAG2,NTRK1,PLK2,PTGES,TAP1,TNFAIP2,TNFRSF1B,UBL3
GFI1	9.19e-11		transcription regulator	-2.058	ICAM1,ID2,IL6,IL7R,IRF1,NFKB2,NFKBIA,REL,RELB,TRAF2
NOTCH1	4.04e-10		transcription regulator	1.783	BIRC2,BIRC3,CTGF,GATA2,ICAM1,ID1,ID2,IL6,IL7R,IRF1,NFKB2,REL,RELB
MEOX2	8.02e-10		transcription regulator	-1.219	CCL20,EFNA1,ICAM1,ID1,ID3,IL6,TRAF1
NFKB1	1.02e-09		transcription regulator	2.099	BIRC3,CCL20,CTGF,GBP1,ICAM1,IL6,IRF1,NFKB2,NFKBIA,RELB,SOD2,TRAF1,TRAF2
SMAD7	1.67e-09	-1.89	transcription regulator	-1.12	ACVR1B,BIRC2,BMPR2,CTGF,ICAM1,ID1,ID2,ID3,NFKBIA,SMAD7
EP300	4.28e-09		transcription regulator	0.426	ID1,ID2,ID3,IL15RA,IL6,IL7R,LEFTY1,MCF2L,NFKBIA,PSEN1,SMAD6,SMAD7,SOD2,TIPARP,TRAF1
CEBPA	6.16e-09		transcription regulator	1.065	CCL20,CYP2C9,GATA2,GBP1,GCH1,GLIPR1,ICAM1,ID1,ID2,IL6,IRS1,ITGAX,LEFTY1,MSX2,SOD2
STAT5A	1.64e-08	5.183	transcription regulator	-0.213	BIRC3,ICAM1,ID1,ID2,IL6,IL7R,IRF1,LAMB3,STAT5A,TNFRSF9,TRAF1,TRAF2
ID3	2.06e-08	-2.007	transcription regulator	0.899	CD83,ICAM1,ID3,IL4R,IL6,IL7R,KLF6,REL,SMAD7,TRAF1
FOXO1	3.01e-08		transcription regulator	1.446	AGRP,BID,BIRC3,CCL20,CTGF,GATA2,ICAM1,IL6,IL7R,IRS1,SOD2,TNFRSF9,TRAF1,TRAF2
PAX3	5.35e-08		transcription regulator		ID2,ID3,IL6,IL7R,IRS1,LAMB3,MSX2,NFKB2,PGF,TJP2
RELB	5.52e-08	2.937	transcription regulator	1.923	BIRC3,CCL20,IL6,NFKB2,NFKBIA,RELB,SOD2
JUN	5.88e-08		transcription regulator	1.434	BIRC2,BIRC3,CCL20,CTGF,ICAM1,ID2,IL6,IL7R,MCF2L,NFKBIA,PTGES,RELB,SMAD7,SOD2
SMAD5	1.63e-07		transcription regulator		CTGF,GATA2,ID1,ID3,SMAD6
HMGB1	1.97e-07		transcription regulator	2.392	CCL20,CD83,ICAM1,IL6,PTGES,RELB,SMAD7
SMAD4	2.35e-07		transcription regulator	-2.091	CCL20,CTGF,ICAM1,ID1,ID2,JAG2,MSX2,NFKBIA,SMAD6,SMAD7
ATF3	3.42e-07		transcription regulator	-1.165	BIRC3,CD83,ICAM1,ID1,IL6,NFKB2,PTGES
SMARCA4	3.8e-07		transcription regulator	1.726	ABHD2,CTGF,GBP1,ICAM1,ID3,IL15RA,IL6,IL7R,IRF1,MAP1B,NFKB2,SMAD6,TAP1,TNFAIP8,TNFRSF9
POU5F1	8.61e-07		transcription regulator	1.793	BID,BIRC2,BIRC3,GATA2,ID3,IL6,IRS1,LEFTY1,SMAD7,TNFRSF9,TRAF2
STAT3	9.45e-07		transcription regulator	2.32	AGRP,CCL20,CD83,CTGF,GLIPR1,ICAM1,ID2,IL4R,IL6,IRF1,SMAD6,SOD2,TAP1,TNFRSF1B
CYLD	1.19e-06	1.663	transcription regulator	2.211	IL6,IL7R,NFKB2,REL,RELB
WWTR1	1.55e-06		transcription regulator	-1.172	CTGF,ICAM1,ID2,IL6,SMAD7
NFKB2	1.65e-06	8.267	transcription regulator		BIRC3,CCL20,CD83,NFKB2,SOD2,TRAF1
SMAD1	1.75e-06		transcription regulator		CTGF,ID1,IRF1,SMAD6,SMAD7
IRF7	2.08e-06		transcription regulator	1.064	GBP1,IFNA2,IL15RA,IRF1,ITGAX,TAP1,TNFAIP8,TRAF1
IFI16	2.1e-06		transcription regulator	1.549	CCL20,ICAM1,ID2,IL6,IL7R,NFKBIA
ID2	2.27e-06	-3.255	transcription regulator		CD83,ICAM1,IL4R,IL7R,KLF6,REL,SMAD7,TRAF1
SQSTM1	3.14e-06	1.72	transcription regulator	0.896	IL15RA,IL6,IRF1,NFKBIA,PLK2
SP1	4.17e-06		transcription regulator	0.547	ABHD2,CCL20,CTGF,ICAM1,IL4R,IRF1,ITGAX,KLF6,MYBL1,NFKBIA,NTRK1,SMAD7,SOD2
ZFP36	4.96e-06		transcription regulator	-2.425	BIRC3,ICAM1,IL6,IRF1,NFKBIA,TRAF1
IRF8	5.94e-06		transcription regulator	0.436	CD83,ETV3,GBP1,ICAM1,ID3,IL6,KLF6
ZBTB16	6.52e-06		transcription regulator	-0.436	BID,CD83,ID2,ID3,IL4R,IL6,IL7R
HDAC3	7.28e-06		transcription regulator		BIRC3,ICAM1,IL6,NFKBIA,RELB,SMAD7
STAT1	9.24e-06		transcription regulator	1.335	CCL20,GBP1,ICAM1,IL15RA,IL6,IRF1,ITGAX,SMAD7,TAP1,TRAF2
IRF4	1.16e-05		transcription regulator	-1.967	CCL20,GBP1,IL15RA,IL6,IL7R,IRF1,TNFRSF9
KLF2	1.16e-05		transcription regulator	0.277	CTGF,EFNA1,ID1,ID3,IL6,NFKBIA,PGF
SIRT1	1.43e-05		transcription regulator	-1.539	BIRC3,CD83,ICAM1,ID1,IL6,NFKBIE,RELB,SOD2,TAP1,TRAF2
FOXL2	1.76e-05		transcription regulator	2.213	BID,CCL20,ICAM1,SMAD6,SOD2
TP63	2.2e-05		transcription regulator	0.114	ID1,ID3,IL6,JAG2,KLF6,REL,RELB,TNFAIP8,TRAF1,TRAF2
REL	2.44e-05	2.16	transcription regulator	2.763	ICAM1,IL6,NFKB2,NFKBIA,PLK2,REL,RELB,SOD2
E2F1	3.34e-05		transcription regulator	-1.89	BID,ICAM1,ID3,IFNA2,IRS1,JAG2,NFKBIA,PLK2,SOD2,TAP1,TRAF2
PDX1	4.06e-05		transcription regulator	1.89	EFNA1,GCH1,ID1,ID2,ID3,IL6,KLF6
HIF1A	4.24e-05		transcription regulator	-0.023	BID,BIRC2,CTGF,ID1,ID2,IL6,PGF,SMAD7,SOD2,TNFAIP2
BCL3	5.48e-05		transcription regulator	-1.981	ICAM1,ID1,ID2,IRF1
IRF3	6.02e-05		transcription regulator	0.447	BIRC2,BIRC3,GBP1,IFNA2,IL6,IRF1,TAP1
EZH2	6.82e-05		transcription regulator	0.454	BIRC3,EFNA1,ICAM1,IL6,LAMB3,NFKBIA,NME5,NOTCH2,PTGES
EGR2	0.00011		transcription regulator	-1	DDN,ELOA,ID2,IL7R,LAMA2,STAT5A
NFKBIB	0.000148		transcription regulator	0.818	ICAM1,IL6,NFKBIA,SMAD7
SMAD3	0.000165		transcription regulator		CTGF,ID1,ID2,ID3,IL6,LEFTY1,SMAD7
FOXP3	0.000176		transcription regulator	-0.152	ID2,IL6,IL7R,SMAD7,TONSL
SOX2	0.000237		transcription regulator	0.105	CTGF,GATA2,ID2,IRS1,KLF6,LEFTY1,MSX2,NFKB2
TAF4B	0.000282		transcription regulator		CTGF,IRF1,NFKBIA
IRF2	0.000286		transcription regulator		GBP1,IL6,IRF1,TAP1
POU2F1	0.00034		transcription regulator		CYP2C9,ICAM1,IL6,PTGES,REL
FOXA2	0.0004		transcription regulator	-0.391	BIRC2,CYP2C9,IL6,MAP1B,NFKB2,NFKBIE
CTNNB1	0.000422		transcription regulator	-2.423	CTGF,GATA2,GCH1,ID2,ID3,IRS1,MSX2,SMAD6,SMAD7,SQSTM1,STAT5A,TRAF1
GLI1	0.000522		transcription regulator	-0.169	BID,ID2,IL6,IRS1,JAG2,TNFRSF9
STAT5B	0.000544		transcription regulator	-1.095	BIRC3,CYP2C9,IL6,IRF1,STAT5A,TRAF1,TRAF2
HLX	0.000576		transcription regulator		ICAM1,IL4R,KYNU
TEAD4	0.000686		transcription regulator		CTGF,NOTCH2,PLK2
STAT6	0.000694		transcription regulator	0.095	CCL20,IFNAR2,IL4R,IL6,IRF1,NFKBIA,SQSTM1
RBPJ	0.000752		transcription regulator	0.555	IL6,IL7R,LEFTY1,PGF,PIK3CG
NKX2-3	0.000759		transcription regulator	-0.816	GBP1,GCH1,IL7R,SMAD7,TAP1,TIPARP
ING4	0.000853		transcription regulator		IL6,NFKBIA
DEK	0.000853		transcription regulator		BIRC3,NFKBIA
KMT2A	0.00088		transcription regulator		ABTB2,HOXD4,KLF6,MSX2
TAL1	0.000894		transcription regulator	0.655	CYLD,GATA2,ICAM1,ID2,IL27RA,REL
GATA3	0.000936		transcription regulator	1.165	ICAM1,IL6,IL7R,NOTCH2,TJP2,TNFRSF9
EHF	0.001		transcription regulator	1	CCL20,GATA2,IL6,NOTCH2
MYC	0.00109		transcription regulator	-2.257	BIRC2,CYP2C9,ICAM1,ID1,ID2,ID3,IRS1,ITGAX,JAG2,KLF6,LAMB3,MSX2,NFKBIA,SOD2
IRF6	0.00117		transcription regulator		IL6,PTGES,SOD2
SATB1	0.00146		transcription regulator	-1.387	ID3,IL4R,IL7R,MT1A,RELB
MYBL2	0.00153		transcription regulator		BIRC3,GATA2,ID1
FOS	0.00158		transcription regulator	1.91	CCL20,CTGF,ICAM1,IL6,KLF6,MT1A,PLK2,SMAD7,TIPARP
SRF	0.0016		transcription regulator	2	CTGF,CYLD,GCH1,GLIPR1,MCF2L,MINDY2,TJP2
NCOR2	0.00163		transcription regulator		BIRC3,IL6,RELB
YAP1	0.00172		transcription regulator		CTGF,ICAM1,ID1,ID2
HDAC1	0.00202		transcription regulator		ID1,IL6,NFKBIA,RELB,SMAD7,SQSTM1
SPI1	0.00206		transcription regulator	-0.655	GATA2,ID2,ID3,IL7R,MT1A,PIK3CG
ZBTB20	0.00218		transcription regulator		IL6,IRS1,NFKBIA
STAT2	0.00218		transcription regulator		GBP1,IL6,IRF1
EGR1	0.00239		transcription regulator		ICAM1,ID1,MYBL1,PTGES,SOD2
YY1	0.00266		transcription regulator		GBP1,HOXD4,ID2,ID3,MSX2,NOTCH2
BCL10	0.00278		transcription regulator		IL6,NFKB2
TCF4	0.00312		transcription regulator		ID2,ID3,IRS1,MSX2,SQSTM1
FLI1	0.00313		transcription regulator		CTGF,ID2,MSX2
MXI1	0.00314		transcription regulator		ID1,ID2
NRIP1	0.00344		transcription regulator		IL6,PDK2,SMAD6
EPAS1	0.00347		transcription regulator		BIRC3,CTGF,IL6,PGF,SOD2
LYL1	0.00352		transcription regulator		ID1,ID3
ARNT2	0.00369		transcription regulator	0.447	GATA2,ICAM1,LAMA2,LAMB3,TNFRSF9
BACH1	0.00392		transcription regulator		SQSTM1,TFE3
BCL11B	0.00394		transcription regulator		ID2,IL4R,IL7R
BCL6	0.00409		transcription regulator	-1.96	IL4R,IL6,IL7R,KLF6,PIK3CG
NEUROG1	0.00412		transcription regulator		GFPT2,IL6,PLK2
SIM1	0.00417		transcription regulator	0.447	GATA2,ICAM1,LAMA2,LAMB3,TNFRSF9
SP100	0.00435		transcription regulator		CTGF,ICAM1
ETS1	0.00451		transcription regulator	0.438	CTGF,ICAM1,ID2,IL7R,PSEN1
FOXM1	0.00456		transcription regulator		IL6,NFKB2,SOD2,SQSTM1
SPDEF	0.00467		transcription regulator		BIRC3,CTGF,SQSTM1
SALL4	0.00479		transcription regulator		ID2,LEFTY1
NLRC5	0.00479		transcription regulator		IL6,TAP1
ZNF613	0.00495		transcription regulator		ID2
FOXO3	0.00496		transcription regulator	0.446	CTGF,GATA2,IL6,NFKBIA,SOD2,TNFRSF1B
TGFB1I1	0.00525		transcription regulator		ID1,SMAD7
VDR	0.00532		transcription regulator		CYP2C9,ICAM1,IL6,RELB
PAX7	0.00569		transcription regulator		GCH1,ID2,ID3
NEUROG3	0.00614		transcription regulator		NOTCH2,NTRK1,PSEN1
TCF7L2	0.00618		transcription regulator	0.223	CTGF,ID1,ID2,ID3,IRS1,SMAD7
MTA2	0.00623		transcription regulator		GATA2,ID2
PSMD10	0.00623		transcription regulator		ICAM1,IL6
TCF3	0.00627		transcription regulator		AGRP,BID,GATA2,ID2,ID3,IL7R
NCOA3	0.0066		transcription regulator		IRF1,IRS1,NFKBIA
CREB1	0.00724		transcription regulator	0.293	ETV3,ID1,IL6,PSEN1,SMAD6,SOD2,SQSTM1,TIPARP
RCAN1	0.00729		transcription regulator		ICAM1,IL6
HMGB2	0.00729		transcription regulator		CCL20,IL6
ATF4	0.0074		transcription regulator		GCH1,IL6,PSEN1,SOD2
PPARGC1A	0.00772		transcription regulator	0.022	CYP2C9,IL6,PDK2,SMAD7,SOD2
KLF4	0.00893		transcription regulator	-0.226	ID3,IL6,IRS1,MSX2,SOD2
SMAD2	0.00895		transcription regulator		CTGF,IL6,SMAD7
NFATC2	0.00898		transcription regulator	1.067	IRF1,PLK2,REL,STAT5A
PRDM5	0.00923		transcription regulator		CDH4,ID2,NOTCH2
MAX	0.00953		transcription regulator		ID1,ID2,KLF6
IRF1	0.00956	8.07	transcription regulator	1.115	CCL20,IL6,IRF1,TAP1
ZFAT	0.00987		transcription regulator		SQSTM1
ASH1L	0.00987		transcription regulator		IL6
MXD4	0.00987		transcription regulator		ID2
FUS	0.00987		transcription regulator		ICAM1
ELF3	0.0103		transcription regulator		CCL20,IL6
TAF4	0.0104		transcription regulator		CTGF,ID2,MSX2
ATF2	0.0104		transcription regulator		IL6,PSEN1,SOD2
TARDBP	0.0109		transcription regulator		IL6,SQSTM1
KMT2D	0.011		transcription regulator	0.152	IRF1,JAG2,LAMB3,SMAD6
HOXA10	0.0123		transcription regulator	1	ID1,ID2,LAMA2,MAP1B
CEBPD	0.0127		transcription regulator		CCL20,IL6,ITGAX
NUPR1	0.0129		transcription regulator	1.89	GCH1,GCNT2,KLF6,MEGF9,RAB32,RELB,TRIM16
RUNX1	0.0133		transcription regulator		GATA2,ID2,IL7R,NTRK1
CREBBP	0.0133		transcription regulator		IL6,IL7R,IRF1,MCF2L,TIPARP,TRAF1
MYCN	0.0133		transcription regulator	0.495	BID,CTGF,ID2,MSX2,NTRK1
NPM1	0.0144		transcription regulator		IL6,SOD2
IRF9	0.0144		transcription regulator		GBP1,IRF1
ZNF300	0.0148		transcription regulator		IL6
TAF3	0.0148		transcription regulator		LEFTY1
KLF7	0.0148		transcription regulator		NTRK1
MXD3	0.0148		transcription regulator		ID2
FOXA3	0.0152		transcription regulator		CYP2C9,TNFRSF9
DACH1	0.0152		transcription regulator		ID1,IL6
KAT5	0.0153		transcription regulator		BIRC2,IL6,SOD2
GATA6	0.0156		transcription regulator	2	BMPR2,LEFTY1,MSX2,PTGES
CDKN2A	0.0159		transcription regulator	0	CTGF,EFNA1,IL6,NFKB2,TNFRSF1B
CARM1	0.0159		transcription regulator		ICAM1,PTGES
ZEB2	0.0175		transcription regulator		ID2,IL7R
HOXC6	0.0184		transcription regulator		NFKB2,TNFAIP8
ASCC1	0.0196		transcription regulator		BIRC2
ZFP64	0.0196		transcription regulator		IL6
TAF12	0.0196		transcription regulator		IRF1
TCF20	0.0196		transcription regulator		SQSTM1
NOTCH2	0.02	2.903	transcription regulator		IL6,IL7R
BACH2	0.02		transcription regulator		ID3,IL6
HNF1B	0.0208		transcription regulator		ID1,ID3,PKD2
PPRC1	0.0209		transcription regulator		CCL20,LAMB3
TSC22D3	0.0218		transcription regulator		ICAM1,IL6
SNAI1	0.0222		transcription regulator		CDH4,CTGF,ID1
GPS2	0.0236		transcription regulator		CCL20,NFKBIA
JUNB	0.0242		transcription regulator		ID2,IL6,RELB
TOX	0.0245		transcription regulator		ID2
CC2D1A	0.0245		transcription regulator		IL6
CREB3L4	0.0245		transcription regulator		ID2
TAF9	0.0245		transcription regulator		IRF1
HOXA3	0.0245		transcription regulator		PIK3CG,TNFRSF1B
CCND1	0.0253		transcription regulator		ID1,ID3,ITSN2,MYBL1,PCYT1B
STAT4	0.0253		transcription regulator	-0.064	GCNT2,IL6,IRF1,JAG2
EBF1	0.0273		transcription regulator		IL6,IRF1,IRS1
ETV5	0.0274		transcription regulator		ICAM1,TJP2
PRDM1	0.0282		transcription regulator		CCL20,ID3,IL6,IL7R
PML	0.0284		transcription regulator		ID2,SQSTM1,TAP1
HDAC2	0.0284		transcription regulator		IL6,NFKBIA,SQSTM1
GATA1	0.0286		transcription regulator		GATA2,IL7R,ITGAX,MSX2
VHL	0.0289		transcription regulator		CTGF,SOD2,TRAF1
HMG20A	0.0293		transcription regulator		CDH4
MAGED1	0.0293		transcription regulator		NTRK1
TRIM33	0.0293		transcription regulator		GATA2
SOX15	0.0293		transcription regulator		CTGF
SF1	0.0293		transcription regulator		ICAM1
Hmgb2 (includes others)	0.0293		transcription regulator		NFKB2
KDM5B	0.0301		transcription regulator		CTGF,SMOX,STAT5A
TCF12	0.0314		transcription regulator		ID2,IL7R
ELK1	0.0314		transcription regulator		BMPR2,TIPARP
ANKRD42	0.0341		transcription regulator		IL6
ARID5A	0.0341		transcription regulator		IL6
TSC22D1	0.0341		transcription regulator		IL6
EGR4	0.0341		transcription regulator		MYBL1
ZNF423	0.0341		transcription regulator		SMAD6
MLLT3	0.0341		transcription regulator		HOXD4
RBCK1	0.0341		transcription regulator		ICAM1
HESX1	0.0341		transcription regulator		GATA2
DDIT3	0.0356		transcription regulator		IL6,STAT5A
NCOA1	0.036		transcription regulator		CYP2C9,IL6,NFKBIA
HIC1	0.0367		transcription regulator		TNFAIP8,TRIM16
SIN3A	0.0378		transcription regulator		KLF6,SMAD7
ARID3B	0.0389		transcription regulator		TNFRSF1B
ZNF382	0.0389		transcription regulator		ID1
HDAC10	0.0389		transcription regulator		SQSTM1
ATF5	0.0389		transcription regulator		ID1
TBL1XR1	0.0389		transcription regulator		SMAD7
LEF1	0.0401		transcription regulator		IL7R,MSX2
SMARCA2	0.0412		transcription regulator		CYLD,IL6
ID1	0.0424	-2.507	transcription regulator		CTGF,ICAM1
MBD2	0.0424		transcription regulator		BIRC3,RELB
TBP	0.0435		transcription regulator		LEFTY1,NFKBIA
RUNX1T1	0.0437		transcription regulator		NTRK1
MSGN1	0.0437		transcription regulator		NOTCH2
NFKBID	0.0437		transcription regulator		IL6
RB1	0.0441		transcription regulator		CTGF,ID1,IL6,NFKB2,SOD2
GLI3	0.0447		transcription regulator		IRF1,JAG2
ETS2	0.0471		transcription regulator		ICAM1,PSEN1
KLF6	0.0483	2.02	transcription regulator		IL6,NFKBIA
ZFPM1	0.0483		transcription regulator		GATA2,KLF6
WWC1	0.0484		transcription regulator		CTGF
HOXB3	0.0484		transcription regulator		EFNA1
HES5	0.0484		transcription regulator		GATA2
FOXJ1	0.0484		transcription regulator		IL6
NFKBIE	0.0484	7.967	transcription regulator		ICAM1
NCOA6	0.0484		transcription regulator		CYP2C9

## Sheet: TableS3
IPA Canonical Pathway Analysis - All Results
Ingenuity Canonical Pathways	-log(p-value)	Ratio	Molecules
TNFR2 Signaling	11.9	0.267	BIRC2,NFKB2,TRAF2,TNFRSF1B,TRAF1,NFKBIE,NFKBIA,BIRC3
TWEAK Signaling	11.3	0.229	BIRC2,NFKB2,TRAF2,TRAF1,NFKBIE,NFKBIA,BID,BIRC3
Th1 and Th2 Activation Pathway	11.2	0.0703	IRF1,IRS1,IL6,JAG2,NOTCH2,PIK3CG,ACVR1B,BMPR2,STAT5A,IL4R,ICAM1,IL27RA,PSEN1
Induction of Apoptosis by HIV1	10.8	0.148	BIRC2,NFKB2,TRAF2,TNFRSF1B,TRAF1,NFKBIE,NFKBIA,BID,BIRC3
Small Cell Lung Cancer Signaling	9.46	0.106	BIRC2,NFKB2,TRAF2,IRS1,TRAF1,NFKBIE,NFKBIA,BID,PIK3CG
Death Receptor Signaling	9.1	0.0968	BIRC2,NFKB2,TIPARP,TRAF2,TNFRSF1B,NFKBIE,NFKBIA,BID,BIRC3
Lymphotoxin β Receptor Signaling	8.88	0.119	BIRC2,NFKB2,TRAF2,RELB,IRS1,TRAF1,NFKBIA,PIK3CG
Th2 Pathway	8.46	0.0667	BMPR2,STAT5A,IL4R,IRS1,ICAM1,JAG2,NOTCH2,PSEN1,PIK3CG,ACVR1B
TNFR1 Signaling	8.33	0.14	BIRC2,NFKB2,TRAF2,NFKBIE,NFKBIA,BID,BIRC3
CD40 Signaling	8.3	0.101	NFKB2,TRAF2,IRS1,TRAF1,NFKBIE,NFKBIA,ICAM1,PIK3CG
4-1BB Signaling in T Lymphocytes	8.01	0.188	NFKB2,TRAF2,TNFRSF9,TRAF1,NFKBIE,NFKBIA
Role of Osteoblasts, Osteoclasts and Chondrocytes in Rheumatoid Arthritis	7.69	0.0472	BIRC2,BMPR2,TRAF2,TNFRSF1B,SMAD6,IRS1,NFKBIE,IL6,NFKBIA,BIRC3,PIK3CG
Hepatic Fibrosis / Hepatic Stellate Cell Activation	7.55	0.0535	NFKB2,SMAD7,TNFRSF1B,IFNAR2,KLF6,PGF,IL4R,CTGF,IL6,ICAM1
NF-κB Signaling	7.55	0.0535	NFKB2,BMPR2,TRAF2,RELB,TNFRSF1B,IRS1,NTRK1,NFKBIE,NFKBIA,PIK3CG
RANK Signaling in Osteoclasts	7.42	0.0784	BIRC2,NFKB2,TRAF2,IRS1,NFKBIE,NFKBIA,BIRC3,PIK3CG
Neuroinflammation Signaling Pathway	7.38	0.0386	BIRC2,NFKB2,SOD2,BMPR2,IRS1,IL6,ICAM1,IFNA2,BIRC3,PSEN1,PIK3CG,ACVR1B
Dendritic Cell Maturation	7.37	0.0513	NFKB2,CD83,RELB,TNFRSF1B,IRS1,NFKBIE,IL6,NFKBIA,ICAM1,PIK3CG
Role of PKR in Interferon Induction and Antiviral Response	7.33	0.146	IRF1,NFKB2,TRAF2,NFKBIE,NFKBIA,BID
Molecular Mechanisms of Cancer	7.16	0.033	BIRC2,SMAD6,IRS1,NFKBIE,NFKBIA,BIRC3,CDK3,PIK3CG,NFKB2,BMPR2,SMAD7,BID,PSEN1
IL-17A Signaling in Airway Cells	6.96	0.0897	NFKB2,CCL20,IRS1,NFKBIE,IL6,NFKBIA,PIK3CG
IL-6 Signaling	6.5	0.0597	NFKB2,TRAF2,TNFRSF1B,IRS1,NFKBIE,IL6,NFKBIA,PIK3CG
Th1 Pathway	6.47	0.0593	IRF1,IRS1,IL6,ICAM1,IL27RA,NOTCH2,PSEN1,PIK3CG
Apoptosis Signaling	6.33	0.0729	BIRC2,NFKB2,TNFRSF1B,NFKBIE,NFKBIA,BID,BIRC3
Role of IL-17A in Arthritis	5.95	0.087	NFKB2,CCL20,IRS1,NFKBIE,NFKBIA,PIK3CG
Type I Diabetes Mellitus Signaling	5.91	0.0631	IRF1,NFKB2,TRAF2,TNFRSF1B,NFKBIE,NFKBIA,BID
April Mediated Signaling	5.89	0.128	NFKB2,TRAF2,TRAF1,NFKBIE,NFKBIA
B Cell Activating Factor Signaling	5.78	0.122	NFKB2,TRAF2,TRAF1,NFKBIE,NFKBIA
TREM1 Signaling	5.74	0.08	NFKB2,CD83,STAT5A,ITGAX,IL6,ICAM1
Role of JAK1 and JAK3 in γc Cytokine Signaling	5.67	0.0779	IL7R,STAT5A,IL4R,IRS1,IL15RA,PIK3CG
Role of RIG1-like Receptors in Antiviral Innate Immunity	5.62	0.114	NFKB2,TRAF2,NFKBIE,NFKBIA,IFNA2
Role of PI3K/AKT Signaling in the Pathogenesis of Influenza	5.6	0.0759	NFKB2,IRS1,NFKBIE,NFKBIA,IFNA2,PIK3CG
Acute Phase Response Signaling	5.6	0.0455	NFKB2,SOD2,TRAF2,TNFRSF1B,NFKBIE,IL6,NFKBIA,PIK3CG
IL-15 Signaling	5.51	0.0732	NFKB2,STAT5A,IRS1,IL6,IL15RA,PIK3CG
Angiopoietin Signaling	5.45	0.0714	NFKB2,STAT5A,IRS1,NFKBIE,NFKBIA,PIK3CG
PPARα/RXRα Activation	5.42	0.043	NFKB2,BMPR2,IRS1,NFKBIE,IL6,NFKBIA,CYP2C9,ACVR1B
Role of Macrophages, Fibroblasts and Endothelial Cells in Rheumatoid Arthritis	5.39	0.0312	TRAF2,TNFRSF1B,PGF,IRS1,TRAF1,NFKBIE,IL6,NFKBIA,ICAM1,PIK3CG
Erythropoietin Signaling	5.36	0.069	NFKB2,STAT5A,IRS1,NFKBIE,NFKBIA,PIK3CG
CD27 Signaling in Lymphocytes	5.21	0.0943	NFKB2,TRAF2,NFKBIE,NFKBIA,BID
NF-κB Activation by Viruses	5.19	0.0645	NFKB2,TRAF2,IRS1,NFKBIE,NFKBIA,PIK3CG
PEDF Signaling	5.19	0.0645	NFKB2,SOD2,IRS1,NFKBIE,NFKBIA,PIK3CG
Human Embryonic Stem Cell Pluripotency	5.17	0.049	BMPR2,SMAD7,SMAD6,IRS1,NTRK1,LEFTY1,PIK3CG
PPAR Signaling	4.98	0.0594	NFKB2,TRAF2,TNFRSF1B,STAT5A,NFKBIE,NFKBIA
Type II Diabetes Mellitus Signaling	4.96	0.0455	NFKB2,TRAF2,TNFRSF1B,IRS1,NFKBIE,NFKBIA,PIK3CG
Hepatic Cholestasis	4.85	0.0437	NFKB2,TRAF2,TNFRSF1B,TJP2,NFKBIE,IL6,NFKBIA
Activation of IRF by Cytosolic Pattern Recognition Receptors	4.84	0.0794	NFKB2,NFKBIE,IL6,NFKBIA,IFNA2
Amyotrophic Lateral Sclerosis Signaling	4.75	0.0541	BIRC2,PGF,IRS1,BID,BIRC3,PIK3CG
Mouse Embryonic Stem Cell Pluripotency	4.72	0.0536	BMPR2,ID1,ID2,IRS1,ID3,PIK3CG
IL-10 Signaling	4.65	0.0725	NFKB2,IL4R,NFKBIE,IL6,NFKBIA
IL-17A Signaling in Fibroblasts	4.6	0.114	NFKB2,NFKBIE,IL6,NFKBIA
RAR Activation	4.37	0.0368	REL,NFKB2,SMAD7,RELB,STAT5A,SMAD6,PIK3CG
Production of Nitric Oxide and Reactive Oxygen Species in Macrophages	4.32	0.0361	IRF1,NFKB2,TNFRSF1B,IRS1,NFKBIE,NFKBIA,PIK3CG
Regulation of the Epithelial-Mesenchymal Transition Pathway	4.3	0.0359	NFKB2,ID2,IRS1,JAG2,NOTCH2,PSEN1,PIK3CG
Glucocorticoid Receptor Signaling	4.29	0.0261	TRAF2,STAT5A,CCL13,IRS1,NFKBIE,IL6,NFKBIA,ICAM1,PIK3CG
PI3K Signaling in B Lymphocytes	4.25	0.0441	NFKB2,IL4R,IRS1,NFKBIE,NFKBIA,PIK3CG
HMGB1 Signaling	4.2	0.0432	NFKB2,TNFRSF1B,IRS1,IL6,ICAM1,PIK3CG
Gα12/13 Signaling	4.16	0.0426	NFKB2,CDH4,IRS1,NFKBIE,NFKBIA,PIK3CG
IL-9 Signaling	4.16	0.0889	NFKB2,STAT5A,IRS1,PIK3CG
iNOS Signaling	4.16	0.0889	IRF1,NFKB2,NFKBIE,NFKBIA
Crosstalk between Dendritic Cells and Natural Killer Cells	4.11	0.0562	NFKB2,CD83,TNFRSF1B,IL6,IL15RA
JAK/Stat Signaling	4.11	0.0562	NFKB2,STAT5A,IRS1,IL6,PIK3CG
IL-12 Signaling and Production in Macrophages	4.08	0.0411	IRF1,REL,NFKB2,IRS1,IFNA2,PIK3CG
LPS-stimulated MAPK Signaling	4.02	0.0538	NFKB2,IRS1,NFKBIE,NFKBIA,PIK3CG
TGF-β Signaling	4.02	0.0538	BMPR2,SMAD7,SMAD6,TFE3,ACVR1B
Prostate Cancer Signaling	3.81	0.0485	NFKB2,IRS1,NFKBIE,NFKBIA,PIK3CG
Retinoic acid Mediated Apoptosis Signaling	3.61	0.0645	IRF1,TIPARP,BID,IFNA2
IL-15 Production	3.46	0.107	IRF1,NFKB2,IL6
iCOS-iCOSL Signaling in T Helper Cells	3.45	0.0407	NFKB2,IRS1,NFKBIE,NFKBIA,PIK3CG
fMLP Signaling in Neutrophils	3.36	0.0388	NFKB2,IRS1,NFKBIE,NFKBIA,PIK3CG
CD28 Signaling in T Helper Cells	3.31	0.0379	NFKB2,IRS1,NFKBIE,NFKBIA,PIK3CG
SPINK1 General Cancer Pathway	3.21	0.0506	MT1A,IRS1,IL6,PIK3CG
Osteoarthritis Pathway	3.2	0.0283	NFKB2,BMPR2,SMAD7,TNFRSF1B,PGF,SMAD6
MIF-mediated Glucocorticoid Regulation	3.18	0.0857	NFKB2,NFKBIE,NFKBIA
BMP signaling pathway	3.15	0.0488	NFKB2,BMPR2,SMAD7,SMAD6
Interferon Signaling	3.14	0.0833	IRF1,IFNAR2,TAP1
Estrogen-Dependent Breast Cancer Signaling	3.07	0.0465	NFKB2,STAT5A,IRS1,PIK3CG
Notch Signaling	3.07	0.0789	JAG2,NOTCH2,PSEN1
Prolactin Signaling	3.02	0.0449	IRF1,STAT5A,IRS1,PIK3CG
OX40 Signaling Pathway	2.98	0.044	NFKB2,TRAF2,NFKBIE,NFKBIA
IL-7 Signaling Pathway	2.98	0.044	IL7R,STAT5A,IRS1,PIK3CG
Relaxin Signaling	2.96	0.0316	NFKB2,IRS1,NFKBIE,NFKBIA,PIK3CG
Gαq Signaling	2.92	0.0311	NFKB2,IRS1,NFKBIE,NFKBIA,PIK3CG
MIF Regulation of Innate Immunity	2.91	0.0698	NFKB2,NFKBIE,NFKBIA
PKCθ Signaling in T Lymphocytes	2.88	0.0303	NFKB2,IRS1,NFKBIE,NFKBIA,PIK3CG
Acute Myeloid Leukemia Signaling	2.86	0.0408	NFKB2,STAT5A,IRS1,PIK3CG
Ceramide Signaling	2.84	0.0404	NFKB2,TNFRSF1B,IRS1,PIK3CG
STAT3 Pathway	2.78	0.0388	BMPR2,IL4R,NTRK1,IL27RA
Antioxidant Action of Vitamin C	2.7	0.037	NFKB2,STAT5A,NFKBIE,NFKBIA
Docosahexaenoic Acid (DHA) Signaling	2.67	0.0577	IRS1,BID,PIK3CG
Chronic Myeloid Leukemia Signaling	2.65	0.0357	NFKB2,STAT5A,IRS1,PIK3CG
T Cell Receptor Signaling	2.61	0.0348	NFKB2,IRS1,NFKBIA,PIK3CG
Role of NFAT in Regulation of the Immune Response	2.59	0.026	NFKB2,IRS1,NFKBIE,NFKBIA,PIK3CG
B Cell Receptor Signaling	2.57	0.0258	NFKB2,IRS1,NFKBIE,NFKBIA,PIK3CG
Apelin Pancreas Signaling Pathway	2.56	0.0526	NFKB2,IRS1,PIK3CG
Pancreatic Adenocarcinoma Signaling	2.54	0.0333	NFKB2,PGF,IRS1,PIK3CG
Rac Signaling	2.5	0.0325	NFKB2,IRS1,MCF2L,PIK3CG
Ephrin A Signaling	2.49	0.05	EFNA1,IRS1,PIK3CG
IL-8 Signaling	2.49	0.0246	PGF,ITGAX,IRS1,ICAM1,PIK3CG
NGF Signaling	2.49	0.0323	NFKB2,IRS1,NTRK1,PIK3CG
PTEN Signaling	2.49	0.0323	NFKB2,BMPR2,NTRK1,PIK3CG
Apelin Endothelial Signaling Pathway	2.47	0.032	NFKB2,IRS1,ICAM1,PIK3CG
Xenobiotic Metabolism Signaling	2.46	0.0202	NFKB2,SMOX,IRS1,IL6,CYP2C9,PIK3CG
Role of Tissue Factor in Cancer	2.41	0.0308	STAT5A,IRS1,CTGF,PIK3CG
PI3K/AKT Signaling	2.41	0.0308	NFKB2,NFKBIE,NFKBIA,PIK3CG
Cardiomyocyte Differentiation via BMP Receptors	2.37	0.1	BMPR2,SMAD6
GP6 Signaling Pathway	2.37	0.0299	LAMB3,IRS1,LAMA2,PIK3CG
Role of Pattern Recognition Receptors in Recognition of Bacteria and Viruses	2.33	0.0292	NFKB2,IRS1,IL6,PIK3CG
IL-2 Signaling	2.31	0.0429	STAT5A,IRS1,PIK3CG
Thrombopoietin Signaling	2.29	0.0423	STAT5A,IRS1,PIK3CG
Apelin Cardiac Fibroblast Signaling Pathway	2.29	0.0909	CTGF,IL6
T Helper Cell Differentiation	2.26	0.0411	TNFRSF1B,IL4R,IL6
ErbB2-ErbB3 Signaling	2.22	0.04	STAT5A,IRS1,PIK3CG
Tumoricidal Function of Hepatic Natural Killer Cells	2.21	0.0833	BID,ICAM1
Role of JAK1, JAK2 and TYK2 in Interferon Signaling	2.21	0.0833	NFKB2,IFNAR2
Myc Mediated Apoptosis Signaling	2.21	0.0395	IRS1,BID,PIK3CG
Toll-like Receptor Signaling	2.21	0.0395	NFKB2,TRAF1,NFKBIA
Role of JAK family kinases in IL-6-type Cytokine Signaling	2.18	0.08	STAT5A,IL6
ErbB4 Signaling	2.18	0.0385	IRS1,PSEN1,PIK3CG
Neurotrophin/TRK Signaling	2.1	0.0361	IRS1,NTRK1,PIK3CG
Growth Hormone Signaling	2.09	0.0357	STAT5A,IRS1,PIK3CG
Colorectal Cancer Metastasis Signaling	2.08	0.0197	NFKB2,PGF,IRS1,IL6,PIK3CG
Leptin Signaling in Obesity	2.06	0.0349	AGRP,IRS1,PIK3CG
Regulation of IL-2 Expression in Activated and Anergic T Lymphocytes	2.06	0.0349	NFKB2,NFKBIE,NFKBIA
IL-3 Signaling	2.02	0.0337	STAT5A,IRS1,PIK3CG
Tec Kinase Signaling	2.01	0.0235	NFKB2,STAT5A,IRS1,PIK3CG
Altered T Cell and B Cell Signaling in Rheumatoid Arthritis	2.01	0.0333	NFKB2,RELB,IL6
IL-17 Signaling	1.99	0.033	IRS1,IL6,PIK3CG
Th17 Activation Pathway	1.99	0.033	NFKB2,CCL20,IL6
IL-1 Signaling	1.98	0.0326	NFKB2,NFKBIE,NFKBIA
FLT3 Signaling in Hematopoietic Progenitor Cells	1.97	0.0323	STAT5A,IRS1,PIK3CG
VEGF Family Ligand-Receptor Interactions	1.95	0.0319	PGF,IRS1,PIK3CG
IL-4 Signaling	1.95	0.0319	IL4R,IRS1,PIK3CG
Role of JAK2 in Hormone-like Cytokine Signaling	1.92	0.0588	STAT5A,IRS1
Granulocyte Adhesion and Diapedesis	1.91	0.0221	TNFRSF1B,CCL13,CCL20,ICAM1
G-Protein Coupled Receptor Signaling	1.9	0.0177	NFKB2,IRS1,NFKBIE,NFKBIA,PIK3CG
Tetrahydrobiopterin Biosynthesis I	1.84	0.333	GCH1
Tetrahydrobiopterin Biosynthesis II	1.84	0.333	GCH1
ILK Signaling	1.79	0.0203	NFKB2,PGF,IRS1,PIK3CG
VEGF Signaling	1.78	0.0275	PGF,IRS1,PIK3CG
SAPK/JNK Signaling	1.77	0.0273	TRAF2,IRS1,PIK3CG
NRF2-mediated Oxidative Stress Response	1.77	0.02	SQSTM1,SOD2,IRS1,PIK3CG
UVA-Induced MAPK Signaling	1.76	0.027	TIPARP,IRS1,PIK3CG
IGF-1 Signaling	1.76	0.027	IRS1,CTGF,PIK3CG
Nitric Oxide Signaling in the Cardiovascular System	1.74	0.0265	PGF,IRS1,PIK3CG
Role of Hypercytokinemia/hyperchemokinemia in the Pathogenesis of Influenza	1.73	0.0465	IL6,IFNA2
Role of p14/p19ARF in Tumor Suppression	1.73	0.0465	IRS1,PIK3CG
Serotonin Receptor Signaling	1.73	0.0465	GCH1,SMOX
Clathrin-mediated Endocytosis Signaling	1.72	0.0193	PGF,AAK1,IRS1,PIK3CG
Spermine and Spermidine Degradation I	1.71	0.25	SMOX
Melatonin Degradation II	1.71	0.25	SMOX
Thrombin Signaling	1.7	0.019	NFKB2,GATA2,IRS1,PIK3CG
HGF Signaling	1.68	0.0252	IRS1,IL6,PIK3CG
Paxillin Signaling	1.68	0.0252	ITGAX,IRS1,PIK3CG
Role of IL-17F in Allergic Inflammatory Airway Diseases	1.67	0.0435	NFKB2,IL6
LXR/RXR Activation	1.66	0.0248	NFKB2,TNFRSF1B,IL6
HIF1α Signaling	1.64	0.0242	PGF,IRS1,PIK3CG
LPS/IL-1 Mediated Inhibition of RXR Function	1.62	0.0179	TRAF2,SMOX,TNFRSF1B,CYP2C9
Atherosclerosis Signaling	1.61	0.0236	NFKB2,IL6,ICAM1
Primary Immunodeficiency Signaling	1.6	0.04	IL7R,TAP1
Renin-Angiotensin Signaling	1.6	0.0234	NFKB2,IRS1,PIK3CG
Role of NANOG in Mammalian Embryonic Stem Cell Pluripotency	1.6	0.0234	BMPR2,IRS1,PIK3CG
Phagosome Formation	1.57	0.0227	ITGAX,IRS1,PIK3CG
Systemic Lupus Erythematosus Signaling	1.55	0.0171	IRS1,IL6,IFNA2,PIK3CG
Role of Cytokines in Mediating Communication between Immune Cells	1.54	0.037	IL6,IFNA2
UDP-N-acetyl-D-glucosamine Biosynthesis II	1.54	0.167	GFPT2
14-3-3-mediated Signaling	1.52	0.0219	TRAF2,IRS1,PIK3CG
Iron homeostasis signaling pathway	1.52	0.0219	BMPR2,STAT5A,IL6
p70S6K Signaling	1.52	0.0217	IL4R,IRS1,PIK3CG
P2Y Purigenic Receptor Signaling Pathway	1.5	0.0214	NFKB2,IRS1,PIK3CG
Phosphatidylcholine Biosynthesis I	1.47	0.143	PCYT1B
Signaling by Rho Family GTPases	1.45	0.0159	NFKB2,CDH4,IRS1,PIK3CG
Melanoma Signaling	1.44	0.0328	IRS1,PIK3CG
Ovarian Cancer Signaling	1.43	0.0201	PGF,IRS1,PIK3CG
Epithelial Adherens Junction Signaling	1.42	0.02	BMPR2,NOTCH2,ACVR1B
Superoxide Radicals Degradation	1.41	0.125	SOD2
Tryptophan Degradation to 2-amino-3-carboxymuconate Semialdehyde	1.41	0.125	KYNU
PXR/RXR Activation	1.39	0.0308	IL6,CYP2C9
UVB-Induced MAPK Signaling	1.38	0.0303	IRS1,PIK3CG
Endocannabinoid Cancer Inhibition Pathway	1.38	0.0191	PGF,IRS1,PIK3CG
Prostanoid Biosynthesis	1.36	0.111	PTGES
EGF Signaling	1.36	0.0294	IRS1,PIK3CG
CNTF Signaling	1.35	0.029	IRS1,PIK3CG
Endometrial Cancer Signaling	1.33	0.0286	IRS1,PIK3CG
Superpathway of Melatonin Degradation	1.33	0.0286	SMOX,CYP2C9
MSP-RON Signaling Pathway	1.31	0.0278	IRS1,PIK3CG
Tight Junction Signaling	1.31	0.018	NFKB2,TNFRSF1B,TJP2
Hypoxia Signaling in the Cardiovascular System	1.28	0.0267	NFKBIE,NFKBIA
eNOS Signaling	1.28	0.0174	PGF,IRS1,PIK3CG
Glioma Invasiveness Signaling	1.27	0.0263	IRS1,PIK3CG
Chemokine Signaling	1.26	0.026	CCL13,PIK3CG
Dopamine Receptor Signaling	1.26	0.026	GCH1,SMOX
GM-CSF Signaling	1.24	0.0253	IRS1,PIK3CG
Ephrin Receptor Signaling	1.24	0.0168	PGF,EFNA1,PIK3CG
Antiproliferative Role of Somatostatin Receptor 2	1.22	0.0247	IRS1,PIK3CG
GDNF Family Ligand-Receptor Interactions	1.21	0.0244	IRS1,PIK3CG
Role of IL-17A in Psoriasis	1.21	0.0769	CCL20
Choline Biosynthesis III	1.21	0.0769	PCYT1B
Non-Small Cell Lung Cancer Signaling	1.2	0.0241	IRS1,PIK3CG
FcγRIIB Signaling in B Lymphocytes	1.19	0.0235	IRS1,PIK3CG
Phenylalanine Degradation IV (Mammalian, via Side Chain)	1.18	0.0714	SMOX
Macropinocytosis Signaling	1.17	0.023	IRS1,PIK3CG
Agranulocyte Adhesion and Diapedesis	1.16	0.0155	CCL13,CCL20,ICAM1
Renal Cell Carcinoma Signaling	1.16	0.0227	IRS1,PIK3CG
NAD biosynthesis II (from tryptophan)	1.15	0.0667	KYNU
FGF Signaling	1.13	0.022	IRS1,PIK3CG
Axonal Guidance Signaling	1.13	0.0109	PGF,EFNA1,IRS1,NTRK1,PIK3CG
Reelin Signaling in Neurons	1.13	0.0217	IRS1,PIK3CG
Factors Promoting Cardiogenesis in Vertebrates	1.13	0.0217	BMPR2,ACVR1B
Adrenomedullin signaling pathway	1.12	0.015	NFKB2,IRS1,PIK3CG
Granzyme B Signaling	1.12	0.0625	BID
Gap Junction Signaling	1.12	0.0149	TJP2,IRS1,PIK3CG
Neuregulin Signaling	1.12	0.0215	STAT5A,PSEN1
HER-2 Signaling in Breast Cancer	1.11	0.0213	IRS1,PIK3CG
Communication between Innate and Adaptive Immune Cells	1.09	0.0208	CD83,IL6
PDGF Signaling	1.09	0.0208	IRS1,PIK3CG
Sumoylation Pathway	1.09	0.0208	NFKB2,NFKBIA
mTOR Signaling	1.09	0.0146	PGF,IRS1,PIK3CG
TR/RXR Activation	1.08	0.0204	IRS1,PIK3CG
ATM Signaling	1.08	0.0204	NFKBIA,BID
Differential Regulation of Cytokine Production in Macrophages and T Helper Cells by IL-17A and IL-17F	1.07	0.0556	IL6
CTLA4 Signaling in Cytotoxic T Lymphocytes	1.07	0.0202	IRS1,PIK3CG
Leukocyte Extravasation Signaling	1.07	0.0142	IRS1,ICAM1,PIK3CG
Melanocyte Development and Pigmentation Signaling	1.04	0.0194	IRS1,PIK3CG
ErbB Signaling	1.03	0.0192	IRS1,PIK3CG
Integrin Signaling	1.03	0.0137	ITGAX,IRS1,PIK3CG
Inflammasome pathway	1.03	0.05	NFKB2
FAK Signaling	1.03	0.019	IRS1,PIK3CG
PAK Signaling	1.01	0.0187	IRS1,PIK3CG
Endoplasmic Reticulum Stress Pathway	1.01	0.0476	TRAF2
Role of NFAT in Cardiac Hypertrophy	1.01	0.0133	IRS1,IL6,PIK3CG
p53 Signaling	0.987	0.018	IRS1,PIK3CG
Apelin Cardiomyocyte Signaling Pathway	0.975	0.0177	IRS1,PIK3CG
Role of Lipids/Lipid Rafts in the Pathogenesis of Influenza	0.971	0.0435	IFNA2
Pyrimidine Deoxyribonucleotides De Novo Biosynthesis I	0.971	0.0435	NME5
Putrescine Degradation III	0.971	0.0435	SMOX
Neuropathic Pain Signaling In Dorsal Horn Neurons	0.963	0.0174	IRS1,PIK3CG
IL-22 Signaling	0.955	0.0417	STAT5A
Virus Entry via Endocytic Pathways	0.955	0.0172	IRS1,PIK3CG
Telomerase Signaling	0.951	0.0171	IRS1,PIK3CG
Cardiac Hypertrophy Signaling	0.939	0.0124	IRS1,IL6,PIK3CG
IL-17A Signaling in Gastric Cells	0.936	0.04	CCL20
Bupropion Degradation	0.936	0.04	CYP2C9
Tryptophan Degradation X (Mammalian, via Tryptamine)	0.936	0.04	SMOX
Tryptophan Degradation III (Eukaryotic)	0.936	0.04	KYNU
p38 MAPK Signaling	0.936	0.0168	TRAF2,TNFRSF1B
Glioma Signaling	0.932	0.0167	IRS1,PIK3CG
Opioid Signaling Pathway	0.921	0.0122	NFKB2,NFKBIA,PIK3CG
Apelin Liver Signaling Pathway	0.921	0.0385	IRS1
Fc Epsilon RI Signaling	0.903	0.016	IRS1,PIK3CG
Huntington's Disease Signaling	0.903	0.012	IRS1,NTRK1,PIK3CG
Sphingosine-1-phosphate Signaling	0.903	0.016	IRS1,PIK3CG
Endocannabinoid Developing Neuron Pathway	0.889	0.0157	IRS1,PIK3CG
Natural Killer Cell Signaling	0.886	0.0156	IRS1,PIK3CG
Acetone Degradation I (to Methylglyoxal)	0.863	0.0333	CYP2C9
Protein Ubiquitination Pathway	0.851	0.0113	BIRC2,TAP1,BIRC3
CCR3 Signaling in Eosinophils	0.842	0.0147	IRS1,PIK3CG
Cytotoxic T Lymphocyte-mediated Apoptosis of Target Cells	0.836	0.0312	BID
Circadian Rhythm Signaling	0.812	0.0294	CRY2
Aryl Hydrocarbon Receptor Signaling	0.812	0.0141	NFKB2,IL6
Insulin Receptor Signaling	0.793	0.0137	IRS1,PIK3CG
B Cell Development	0.79	0.0278	IL7R
Dopamine Degradation	0.78	0.027	SMOX
Complement System	0.78	0.027	ITGAX
Hereditary Breast Cancer Signaling	0.777	0.0133	IRS1,PIK3CG
Antigen Presentation Pathway	0.77	0.0263	TAP1
Oncostatin M Signaling	0.747	0.025	STAT5A
Noradrenaline and Adrenaline Degradation	0.747	0.025	SMOX
Estrogen Biosynthesis	0.738	0.0244	CYP2C9
Regulation of eIF4 and p70S6K Signaling	0.721	0.0123	IRS1,PIK3CG
Pyrimidine Ribonucleotides Interconversion	0.71	0.0227	NME5
Aldosterone Signaling in Epithelial Cells	0.701	0.0119	IRS1,PIK3CG
Glioblastoma Multiforme Signaling	0.701	0.0119	IRS1,PIK3CG
Thyroid Cancer Signaling	0.695	0.0217	NTRK1
Pyrimidine Ribonucleotides De Novo Biosynthesis	0.695	0.0217	NME5
Mitochondrial Dysfunction	0.69	0.0117	SOD2,PSEN1
CXCR4 Signaling	0.69	0.0117	IRS1,PIK3CG
Wnt/β-catenin Signaling	0.686	0.0116	BMPR2,ACVR1B
Graft-versus-Host Disease Signaling	0.678	0.0208	IL6
Hematopoiesis from Pluripotent Stem Cells	0.67	0.0204	IL6
Germ Cell-Sertoli Cell Junction Signaling	0.66	0.0112	IRS1,PIK3CG
Amyloid Processing	0.654	0.0196	PSEN1
Triacylglycerol Degradation	0.633	0.0185	ABHD2
Cancer Drug Resistance By Drug Efflux	0.625	0.0182	PIK3CG
Cell Cycle Control of Chromosomal Replication	0.618	0.0179	CDK3
Nicotine Degradation III	0.618	0.0179	CYP2C9
Unfolded protein response	0.618	0.0179	TRAF2
Endothelin-1 Signaling	0.602	0.0102	IRS1,PIK3CG
3-phosphoinositide Biosynthesis	0.587	0.00995	IRS1,PIK3CG
autophagy	0.58	0.0161	SQSTM1
ERK/MAPK Signaling	0.578	0.0098	IRS1,PIK3CG
Wnt/Ca+ pathway	0.575	0.0159	NFKB2
Melatonin Degradation I	0.562	0.0154	CYP2C9
Nicotine Degradation II	0.562	0.0154	CYP2C9
Mitotic Roles of Polo-Like Kinase	0.558	0.0152	PLK2
Breast Cancer Regulation by Stathmin1	0.558	0.00948	IRS1,PIK3CG
Eicosanoid Signaling	0.551	0.0149	PTGES
AMPK Signaling	0.544	0.00926	IRS1,PIK3CG
CREB Signaling in Neurons	0.539	0.00917	IRS1,PIK3CG
Caveolar-mediated Endocytosis Signaling	0.53	0.0141	ITGAX
ERK5 Signaling	0.53	0.0141	NTRK1
Ephrin B Signaling	0.52	0.0137	ITSN2
EIF2 Signaling	0.514	0.00881	IRS1,PIK3CG
Agrin Interactions at Neuromuscular Junction	0.51	0.0133	LAMA2
Protein Kinase A Signaling	0.502	0.00746	NFKB2,NFKBIE,NFKBIA
Role of Wnt/GSK-3β Signaling in the Pathogenesis of Influenza	0.502	0.013	IFNA2
Serotonin Degradation	0.502	0.013	SMOX
Actin Cytoskeleton Signaling	0.499	0.00858	IRS1,PIK3CG
Superpathway of Inositol Phosphate Compounds	0.492	0.00847	IRS1,PIK3CG
HIPPO signaling	0.458	0.0115	TJP2
Fcγ Receptor-mediated Phagocytosis in Macrophages and Monocytes	0.439	0.0109	PIK3CG
Bladder Cancer Signaling	0.432	0.0106	PGF
Salvage Pathways of Pyrimidine Ribonucleotides	0.42	0.0103	NME5
Sirtuin Signaling Pathway	0.377	0.00685	NFKB2,SOD2
G Beta Gamma Signaling	0.351	0.00833	PIK3CG
Adipogenesis pathway	0.316	0.00746	BMPR2
Androgen Signaling	0.309	0.0073	NFKB2
Phagosome Maturation	0.286	0.00676	TAP1
GNRH Signaling	0.244	0.00585	NFKB2
RhoGDI Signaling	0.235	0.00565	CDH4
Sertoli Cell-Sertoli Cell Junction Signaling	0.224	0.00543	TJP2
Phospholipase C Signaling	0	0.00408	NFKB2

## Sheet: TableS4
Biosets used to determine predictive accuracy
IL1/LPS/TNF (Positives) and IL2/IL3/IL4/IL6/ IL12/IFNa/IFNb (Negatives)
Bioset Name	Source	Factor	"-LOG(P-Value)"	Per Bioset Call	Per Study Call
Monocyte-derived macrophages IFNalpha treated _vs_ untreated	GSE16755	IFNA	12.7959	FP	FP
Dermal fibroblasts from STAT2-wildtype donor cultured 10hr with 1000U/ml IFNa _vs_ mock controls	GSE41960	IFNA	4.46852	FP	FP
Lung adenocarcinoma cell line Calu-3 1000u/ml IFNa treated 3hr _vs_ mock control	GSE33264	IFNA	4.08092	FP	FP
Hepatoma HuH-7 cells treated with 500U/ml IFN-Î± for 4hr _vs_ untreated controls	GSE48400	IFNA	4	FP
Hepatocellular carcinoma HuH-7 cells expressing SOCS4 - 1000U/ml IFNa-2a treated 4hr _vs_ untreated	GSE22801	IFNA	3.69897	TN	TN
Lung adenocarcinoma cell line Calu-3 1000u/ml IFNa treated 6hr _vs_ mock control	GSE33264	IFNA	3.69897	TN
Monocytes from normal peripheral blood treated 6hr with 1000U/mL IFNA _vs_ untreated	GSE72502	IFNA	3.69897	TN	TN
Hepatocellular carcinoma HuH-7 cells expressing SOCS4 - 1000U/ml IFNa-2a treated 24hr _vs_ untreated	GSE22801	IFNA	3.52288	TN
Submandibular gland HSG cells + 4hr 1000U/mL IFNA _vs_ 4hr untreated controls	GSE41291	IFNA	3.52288	TN	TN
Hepatocellular carcinoma HuH-7 cells expressing SOCS3 - 1000U/ml IFNa-2a treated 24hr _vs_ untreated	GSE22801	IFNA	3.39794	TN
Lung adenocarcinoma cell line Calu-3 1000u/ml IFNa treated 18hr _vs_ mock control	GSE33264	IFNA	3.39794	TN
Hepatocellular carcinoma HuH-7 cells 1000U/ml IFNa-2a treated 4hr _vs_ untreated	GSE22801	IFNA	3.09691	TN
Hepatoma HuH-7 cells treated with 500U/ml IFN-Î± for 6hr _vs_ untreated controls	GSE48400	IFNA	3	TN
Human fibroblasts + IFN-alpha _vs_ control fibroblasts	GSE3920	IFNA	2.82391	TN
Hepatoma Huh7 cells + IFNA2 _vs_ untreated	GSE13046	IFNA	2.72125	TN	TN
Hepatocellular carcinoma HuH-7 cells 1000U/ml IFNa-2a treated 24hr _vs_ untreated	GSE22801	IFNA	2.72125	TN
Liver hepatocytes 4hr after mock infection and IFN-alpha treatment _vs_ untreated controls	GSE93153	IFNA	2.56864	TN	TN
Submandibular gland HSG cells + 24hr 1000U/mL IFNA _vs_ 24hr untreated controls	GSE41291	IFNA	2.35655	TN
Hepatoma HuH-7 cells treated with 500U/ml IFN-Î± for 2hr _vs_ untreated controls	GSE48400	IFNA	2.284	TN
Human endothelial cells + IFN-alpha _vs_ control endothelial cells	GSE3920	IFNA	2.19382	TN
Hepatoma HuH-7 cells treated with 500U/ml IFN-Î± for 1hr _vs_ untreated controls	GSE48400	IFNA	2.18046	TN
Lung epithelial A549 cells - 1000u/ml IFNa-2b treated 6hr _vs_ untreated 6hr	GSE60574	IFNA	2.16115	TN	TN
Hepatoma HuH-7 cells treated with 500U/ml IFN-Î± for 12hr _vs_ untreated controls	GSE48400	IFNA	2.01773	TN
Lung epithelial A549 cells - 1000u/ml IFNa-2b treated 24hr _vs_ untreated 48hr	GSE60574	IFNA	1.95468	TN
CD8+CD45RA+ T cells divided in culture - IFN-a treated 3.5d _vs_ neutralized conditions	GSE27337	IFNA	1.9431	TN	TN
Liver of hepatitis C patients 6hr after 180ug IFNa-2a _vs_ untreated	GSE38663	IFNA	1.92082	TN	TN
Hepatoblasts from H9 hESCs 15d post differentiation - treated 6hr with 5000IU IFNA1 _vs_ untreated	GSE67848	IFNA	1.83565	TN	TN
Monocytes from peripheral blood + 1.5hr IFN-Î± stimulation _vs_ 1.5hr untreated controls_GPL570	GSE38351	IFNA	1.78781	TN	TN
Retinoic acid differentiated BE(2)-C cells treated with IFNa 6hr _vs_ untreated	GSE16452	IFNA	1.57512	TN	TN
Lung adenocarcinoma cell line Calu-3 1000u/ml IFNa treated 0hr _vs_ mock control	GSE33264	IFNA	1.50169	TN
Submandibular gland HSG cells + 48hr 1000U/mL IFNA _vs_ 48hr untreated controls	GSE41291	IFNA	1.49894	TN
Liver hepatocytes 8hr after mock infection and IFN-alpha treatment _vs_ untreated controls	GSE93153	IFNA	1.43533	TN
Melanoma ME15 cells 1000U/ml IFNa-2a treated 4hr _vs_ untreated	GSE22801	IFNA	1.40671	TN
Hepatocellular carcinoma HuH-7 cells expressing SOCS3 - 1000U/ml IFNa-2a treated 4hr _vs_ untreated	GSE22801	IFNA	1.36452	TN
Keratinocytes IFNa treated _vs_ untreated	GSE36287	IFNA	1.36151	TN	TN
Lung epithelial A549 cells - 100u/ml IFNa-2b treated 6hr _vs_ untreated 6hr	GSE60574	IFNA	1.34104	TN
Melanoma ME15 cells 1000U/ml IFNa-2a treated 24hr _vs_ untreated	GSE22801	IFNA	1.20971	TN
B cell line GM12878 treated 6hr with 1000U/mL IFNA _vs_ untreated	GSE72501	IFNA	1.11634	TN	TN
Hepatocytes - 10u-mL IFN-alpha treated for 6hr _vs_ untreated	GSE31193	IFNA	1.1107	TN	TN
CD8+CD45RA+ T cells undivided in culture - IFN-a treated 3.5d _vs_ neutralized conditions	GSE27337	IFNA	1.0655	TN
Submandibular gland HSG cells + 12hr 1000U/mL IFNA _vs_ 12hr untreated controls	GSE41291	IFNA	0.988007	TN
CD8+ CD45R0- T cells stimulated 7hr with IFNa2b _vs_ unstimulated	GSE17302	IFNA	0.975104	TN	TN
Hepatocytes containing a HCV replicon treated with interferon-alpha 2hr _vs_ untreated	E-MEXP-714	IFNA	0.948076	TN	TN
Immature dendritic cells treated with IFN alpha 24hr _vs_ untreated	GSE7509	IFNA	0.831797	TN	TN
Liver of hepatitis C patients 1000-1200mg/d RBV 4wks - 6hr post 180ug IFNa-2a _vs_ untreated	GSE38663	IFNA	0.828859	TN
Bone marrow CD133+ EPCs of healthy patients + 6hr IFNa _vs_ untreated	GSE23203	IFNA	0.810229	TN	TN
Lung cancer A549 cells + 1000U/ml IFN-alpha for 10hr _vs_ untreated	GSE47866	IFNA	0.788879	TN	TN
Immature BE(2)-C cells treated with IFNa 12hr _vs_ untreated	GSE16452	IFNA	0.777284	TN
Human hepatocytes of chimeric liver mice 8wk post HCV+ sera with 7000IU/g IFNa final 8hr _vs_ no HCV	GSE52752	IFNA	0.711527	TN	TN
EPCs/CACs from peripheral blood of lupus patients + 6hr IFNa _vs_ untreated	GSE23203	IFNA	0.691863	TN
CD8+ CD45R0- T cells stimulated 48hr with IFNa2b _vs_ unstimulated	GSE17302	IFNA	0.690796	TN
T cell receptor activated CD4+ cord blood cells cultured 48hr with IFN-alpha _vs_ untreated	GSE20198	IFNA	0.661743	TN	TN
Hepatoma HuH-7 cells treated with 500U/ml IFN-Î± for 24hr _vs_ untreated controls	GSE48400	IFNA	0.622148	TN
Hepatoma HuH-7 cells treated with 500U/ml IFN-Î± for 0.5hr _vs_ untreated controls	GSE48400	IFNA	0.592609	TN
Hepatocellular carcinoma HuH-7 cells expressing SOCS1 - 1000U/ml IFNa-2a treated 4hr _vs_ untreated	GSE22801	IFNA	0.531653	TN
Human hepatocytes of chimeric liver mice 8wk post HBV+ sera with 7000IU/g IFNa final 8hr _vs_ no HBV	GSE52752	IFNA	0.451856	TN
Lung adenocarcinoma Calu-3 cell line - 500U/mL human IFNa treated 6hr _vs_ mock treated	GSE70217	IFNA	0.442974	TN	TN
CD8+ CD45R0- T cells stimulated 7hr with IFNa5 _vs_ unstimulated	GSE17302	IFNA	0.429807	TN
Lung epithelial A549 cells - 100u/ml IFNa-2b treated 24hr _vs_ untreated 48hr	GSE60574	IFNA	0.377579	TN
Immature BE(2)-C cells treated with IFNa 6hr _vs_ untreated	GSE16452	IFNA	0.364617	TN
Hepatocyte Huh7.5 cells treated 72hr with 1000u/ml interferon-alpha _vs_ mock treated	GSE89610	IFNA	0.254067	TN	TN
Hepatocytes containing a HCV replicon treated with interferon-alpha 24hr _vs_ untreated	E-MEXP-714	IFNA	0	TN
Hepatocytes containing a HCV replicon treated with interferon-alpha 48hr _vs_ untreated	E-MEXP-714	IFNA	0	TN
Retinoic acid differentiated BE(2)-C cells treated with IFNa 12hr _vs_ untreated	GSE16452	IFNA	0	TN
Melanoma cell lines + 1000U/mL IFN-a 72hr _vs_ untreated control	GSE19428	IFNA	0	TN	TN
Hepatocellular carcinoma HuH-7 cells expressing SOCS1 - 1000U/ml IFNa-2a treated 24hr _vs_ untreated	GSE22801	IFNA	0	TN
Healthy whole blood - treated with IFNa-2b _vs_ not treated	GSE39088	IFNA	0	TN	TN
Human hepatocytes of uninfected chimeric liver mice 8hr post 7000IU/g IFNa _vs_ untreated	GSE52752	IFNA	0	TN
Endoderm cells from H9 hESCs 5d post differentiation - treated 6hr with 5000IU IFNA1 _vs_ untreated	GSE67848	IFNA	0	TN
Lung adenocarcinoma Calu-3 cell line - 500U/mL human IFNa treated 12hr _vs_ mock treated	GSE70217	IFNA	0	TN
Liver hepatocytes 24hr after mock infection and IFN-alpha treatment _vs_ untreated controls	GSE93153	IFNA	0	TN
Hepatocytes containing a HCV replicon treated with interferon-alpha 8hr _vs_ untreated	E-MEXP-714	IFNA	-0.270349	TN
Human hepatocytes of chimeric liver mice 8wk post HCV+ sera - 7000IU/g IFNa final 8hr _vs_ no IFNa	GSE52752	IFNA	-0.290137	TN
Hepatocytes from H9 hESCs 15d post differentiation - treated 6hr with 5000IU IFNA1 _vs_ untreated	GSE67848	IFNA	-0.32929	TN
Lung adenocarcinoma Calu-3 cell line - 500U/mL human IFNa treated 18hr _vs_ mock treated	GSE70217	IFNA	-0.394479	TN
Human hepatocytes of chimeric liver mice 8wk post HBV+ sera - 7000IU/g IFNa final 8hr _vs_ no IFNa	GSE52752	IFNA	-0.411953	TN
Hepatocytes - 10u-mL IFN-alpha treated for 24hr _vs_ untreated	GSE31193	IFNA	-0.468904	TN
EPCs/CACs from peripheral blood of healthy patients + 6hr IFNa _vs_ untreated	GSE23203	IFNA	-0.712422	TN
Hepatocytes containing a HCV replicon treated with interferon-alpha 72hr _vs_ untreated	E-MEXP-714	IFNA	-0.878112	TN
Hepatoma HuH-7 cells treated with 500U/ml IFN-ÃŸ for 4hr _vs_ untreated controls	GSE48400	IFNB	5.82391	FP	FP
Hepatoma HuH-7 cells treated with 500U/ml IFN-ÃŸ for 6hr _vs_ untreated controls	GSE48400	IFNB	5.52288	FP
Hepatoma HuH-7 cells treated with 500U/ml IFN-ÃŸ for 2hr _vs_ untreated controls	GSE48400	IFNB	4.82391	FP
Dendritic cells from healthy blood donors - stimulated with IFNB for 2.5hr _vs_ unstimulated naive	GSE54970	IFNB	4.4318	FP	FP
Human endothelial cells + IFN-beta _vs_ control endothelial cells	GSE3920	IFNB	4.11351	FP	FP
Hepatoma HuH-7 cells treated with 500U/ml IFN-ÃŸ for 12hr _vs_ untreated controls	GSE48400	IFNB	4.07572	FP
PBMCs from normal adults stimulated 1hr with 100U/mL IFNB _vs_ 0hr unstimulated	E-MTAB-1724	IFNB	3.52288	TN	TN
Astrocytes from cerebellum treated 4hr with 10U/mL interferon beta _vs_ vehicle	GSE89476	IFNB	2.95861	TN	TN
Glioma initiating cell lines + 300IU/ml IFN-beta for 24hr _vs_ control (dH2O)	GSE53213	IFNB	2.92082	TN	TN
Hepatoma HuH-7 cells treated with 500U/ml IFN-ÃŸ for 1hr _vs_ untreated controls	GSE48400	IFNB	2.79588	TN
PBMCs from normal adults stimulated 2hr with 100U/mL IFNB _vs_ 2hr unstimulated	E-MTAB-1724	IFNB	2.76955	TN
Dermal fibroblasts 100U/ml IFNbeta treated 24hr _vs_ untreated control	GSE47616	IFNB	2.30103	TN	TN
Foreskin fibroblast BJ cells empty vector - 1000U/ml IFN-b for 24hr _vs_ untreated	GSE20613	IFNB	2.14874	TN	TN
Astrocytes from cerebral cortex treated 4hr with 10U/mL interferon beta _vs_ vehicle	GSE89476	IFNB	2.09151	TN
Bronchial epithelia 12hr after treatment with 15min pulse 1000U/ml IFN-beta _vs_ untreated	GSE19392	IFNB	1.95468	TN	TN
Hepatoma HuH-7 cells treated with 500U/ml IFN-ÃŸ for 24hr _vs_ untreated controls	GSE48400	IFNB	1.77728	TN
Dendritic cells exposed to IFNb for 8hr _vs_ naive	GSE52081	IFNB	1.77469	TN	TN
Foreskin fibroblast BJ cells treated with 3IU/ml IFN-Î² for 6hr _vs_ untreated	GSE50954	IFNB	1.7122	TN
PBMCs from normal adults stimulated 6hr with 100U/mL IFNB _vs_ 6hr unstimulated	E-MTAB-1724	IFNB	1.70774	TN
Bronchial epithelia 2hr after treatment with 15min pulse 1000U/ml IFN-beta _vs_ untreated	GSE19392	IFNB	1.67985	TN
Bronchial epithelia 18hr after treatment with 15min pulse 1000U/ml IFN-beta _vs_ untreated	GSE19392	IFNB	1.51856	TN
Macrophages, monocyte-derived + 20ng/ml IFN-beta for 24hr _vs_ untreated	GSE68854	IFNB	1.28735	TN	TN
Bronchial epithelia 4hr after treatment with 15min pulse 1000U-ml IFN-beta _vs_ untreated	GSE19392	IFNB	1.22113	TN
Lymphblast cell lines from MS patients - 100u/ml IFN-beta treated 4hr _vs_ untreated	GSE58240	IFNB	1.21824	TN	TN
Cervical cancer HeLa cells treated 10hr with 100U/ml interferon-beta _vs_ untreated controls	GSE103363	IFNB	1.20901	TN
Bronchial epithelia 8hr after treatment with 15min pulse 1000U/ml IFN-beta _vs_ untreated	GSE19392	IFNB	1.20831	TN
Bronchial epithelia 6hr after treatment with 15min pulse 1000U/ml IFN-beta _vs_ untreated	GSE19392	IFNB	1.19928	TN
B cells from whole blood treated with 2000 IU per ml IFN-beta for 3hr _vs_ untreated	GSE23307	IFNB	1.09854	TN	TN
Bronchial epithelia 1.5hr after treatment with 15min pulse 1000U/ml IFN-beta _vs_ untreated	GSE19392	IFNB	0.980884	TN
PBMCs from normal adults stimulated 18hr with 100U/mL IFNB _vs_ 18hr unstimulated	E-MTAB-1724	IFNB	0.896881	TN
Glioma initiating cell lines + 300IU/ml IFN-beta for 6hr _vs_ control (dH2O)	GSE53213	IFNB	0.798603	TN
Hepatoma HuH-7 cells treated with 500U/ml IFN-ÃŸ for 0.5hr _vs_ untreated controls	GSE48400	IFNB	0.588044	TN
Bronchial epithelia 1hr after treatment with 15min pulse 1000U/ml IFN-beta _vs_ untreated	GSE19392	IFNB	0.463947	TN
Bronchial epithelia 0.5hr after treatment with 15min pulse 1000U/ml IFN-beta _vs_ untreated	GSE19392	IFNB	0	TN
Bronchial epithelia 0.25hr after treatment with 15min pulse 1000U/ml IFN-beta _vs_ untreated	GSE19392	IFNB	0	TN
PBMCs from healthy subjects - 100IU/mL interferon-beta stimulated 18hr _vs_ unstimulated	GSE71634	IFNB	0	TN	TN
Glioblastoma U-87 MG cells wildtype treated 6hr with 5000IU/mL human IFNB _vs_ untreated	GSE88771	IFNB	0	TN	TN
Macrophages (monocyte derived GM-CSF) - IFNb treated 72hr _vs_ 72hr control	GSE47189	IFNB	-0.932185	TN
Blood monocyte-derived macrophages treated for 24hr with 20ng/mL IFNg _vs_ untreated	GSE18686	IFNG	8.20761	TP	TP
Hela cells IFNgamma treated for 24hr _vs_ untreated	GSE11299	IFNG	7.88606	TP	TP
Keratinocytes 20ng/mL IFNg treated for 24hr _vs_ untreated	GSE12109	IFNG	6.95861	TP	TP
ARPE-19 RPE cells 200ng/ml IFNg treated 48hr _vs_ untreated	GSE36331	IFNG	6.3098	TP	TP
Macrophages derived from ankylosing spondylitis patients 100u/ml IFNgamma treated 24hr _vs_ control	GSE11886	IFNG	5.35655	TP	TP
Macrophages (monocyte derived GM-CSF) - IFNg treated 72hr _vs_ 72hr control	GSE47189	IFNG	5.25964	TP	TP
Non-lesional skin biopsy from psoriasis patients 24hr after IFNg injection _vs_ placebo	GSE32407	IFNG	5.21467	TP	TP
Macrophages treated 6hr with 1ng-mL IFNG _vs_ 6hr media	GSE82227	IFNG	5.20761	TP	TP
Macrophages treated 24hr with 1ng-mL IFNG _vs_ 24hr media	GSE82227	IFNG	5.20066	TP
Macrophages derived from control subjects 100u/ml IFNgamma treated 24hr _vs_ control	GSE11886	IFNG	5.12494	TP
Macrophages for 48hr - 100U/ml IFNG treated _vs_ untreated controls	GSE98368	IFNG	5.11919	TP	TP
Non-lesional skin biopsy from psoriasis patients 24hr after IFNg injection _vs_ baseline	GSE32407	IFNG	5.02687	TP
Lung adenocarcinoma cell line Calu-3 500u/ml IFNg treated 21hr _vs_ mock control	GSE33264	IFNG	4.82391	TP	TP
Hela cells IFNgamma treated for 6hr _vs_ untreated	GSE11299	IFNG	4.48149	TP
Lung adenocarcinoma cell line Calu-3 500u/ml IFNg treated 3hr _vs_ mock control	GSE33264	IFNG	4.33724	TP
Skin biopsy from healthy subjects 24hr after IFNg injection _vs_ baseline	GSE32407	IFNG	4.284	TP
Kidney cortex HK2 cells - 100ng/mL IFNg treated 90min _vs_ PBS	GSE68942	IFNG	4.13077	TP	TP
Microglial cells + IFNgamma 6h _vs_ untreated	GSE1432	IFNG	4	TP	TP
Melanoma SK-MEL-624 cells treated with IFNG _vs_ untreated	GSE120844	IFNG	3.69897	FN	FN
Submandibular gland HSG cells + 4hr 50ng/mL IFNG _vs_ 4hr untreated controls	GSE41291	IFNG	3.69897	FN	FN
Submandibular gland HSG cells + 48hr 50ng/mL IFNG _vs_ 48hr untreated controls	GSE41291	IFNG	3.69897	FN
Macrophages (monocyte derived GM-CSF) - IFNg treated 12hr _vs_ 12hr control	GSE47189	IFNG	3.69897	FN
Microglial cells + IFNgamma 24h _vs_ untreated	GSE1432	IFNG	3.39794	FN
Macrophages (monocyte derived GM-CSF) - IFNg treated 24hr _vs_ 24hr control	GSE47189	IFNG	3.39794	FN
Submandibular gland HSG cells + 24hr 50ng/mL IFNG _vs_ 24hr untreated controls	GSE41291	IFNG	3.22185	FN
Macrophages - 12.5ng/ml IFNG 7d _vs_ untreated	GSE49852	IFNG	3.1549	FN	FN
Submandibular gland HSG cells + 12hr 50ng/mL IFNG _vs_ 12hr untreated controls	GSE41291	IFNG	3.04576	FN
Ovarian surface epithelial cells treated 6hr with 500U/mL IFNG _vs_ untreated	GSE55510	IFNG	3.04576	FN	FN
Acute monocytic leukemia THP-1 cells - IFNg treated 2d _vs_ untreated	GSE58096	IFNG	2.92082	FN	FN
Macrophages treated 2hr with 1ng-mL IFNG _vs_ 2hr media	GSE82227	IFNG	2.92082	FN
Keratinocytes IFNg treated _vs_ untreated	GSE36287	IFNG	2.82391	FN	FN
Macrophages expressing GFP for 48hr - 100U/ml IFNG treated _vs_ untreated controls	GSE98368	IFNG	2.82391	FN
Adrenal carcinoma SW-13 cells - IFNg treated _vs_ untreated	GSE67628	IFNG	2.56864	FN	FN
Acute monocytic leukemia THP-1 cells - IFNg treated 4d _vs_ untreated	GSE58096	IFNG	2.55284	FN
Macrophages (monocyte derived GM-CSF) - IFNg treated 6hr _vs_ 6hr control	GSE47189	IFNG	2.5376	FN
Monocytic leukemia THP1 wildtype cells 20hr with 100ng/ml IFNg _vs_ without	GSE132408	IFNG	2.49485	FN	FN
Lung adenocarcinoma cell line Calu-3 500u/ml IFNg treated 6hr _vs_ mock control	GSE33264	IFNG	2.39794	FN
Colorectal cancer HCT116 cells wildtype 24hr 5ng/ml IFNg _vs_ untreated	GSE135458	IFNG	2.38722	FN	FN
Macrophages (monocyte derived GM-CSF) - IFNg treated 4hr _vs_ 6hr control	GSE47189	IFNG	1.93181	FN
Epidermal keratinocytes + IFNg _vs_ untreated	GSE7216	IFNG	1.55284	FN	FN
Submandibular gland HSG cells + 50ng/mL IFNG for 48hr _vs_ 24hr	GSE41291	IFNG	1.32148	FN
Microglial cells + IFNgamma 1h _vs_ untreated	GSE1432	IFNG	1.31785	FN
Bronchial epithelial AALEB cells 24hr with 10ng/ml IFNG _vs_ controls	GSE77154	IFNG	0.98464	FN	FN
Macrophages (monocyte derived GM-CSF) - IFNg treated 1hr _vs_ 0hr control	GSE47189	IFNG	0.853872	FN
Skin biopsy from healthy subjects 24hr after IFNg injection _vs_ placebo	GSE32407	IFNG	0.700275	FN
Macrophages (monocyte derived GM-CSF) - IFNg treated 30min _vs_ 0hr control	GSE47189	IFNG	-0.457299	FN
Macrophages (monocyte derived GM-CSF) - IFNg treated 2hr _vs_ 0hr control	GSE47189	IFNG	-0.493901	FN
iPSC-derived astrocytes exposed to IL1B _vs_ untreated controls	GSE97619	IL1	23.6576	TP	TP
Lung adenocarcinoma Calu-3 2B4 cells - 0.001ng/ml IL-1a treated 3hr _vs_ mock control	GSE56678	IL1	20.8539	TP	TP
Synovial fibroblasts rheumatoid arthritis patients - 10ng/ml IL1beta treated 4hr _vs_ untreated	GSE58203	IL1	20.1135	TP	TP
Human umbilical vein endothelial cells - 0.5ng-ml IL1beta treated 4hr _vs_ untreated controls	GSE37624	IL1	18.8539	TP	TP
Swan-71 trophoblast cell line + IL1B (1ng/ml) 24hr _vs_ PBS	GSE31679	IL1	18.5686	TP	TP
Synovial fibroblasts rheumatoid arthritis patients - 10ng/ml IL1beta treated 2hr _vs_ untreated	GSE58203	IL1	18.5686	TP
Fibroblast-like synoviocytes of osteoarthritis - 24hr with 10ng IL1B _vs_ untreated_GPL10558	GSE49604	IL1	18.3979	TP	TP
Chondrocytes of patients with hip osteoarthritis - 1ng/mL IL-1B stimulated 4hr _vs_ unstimulated	GSE74220	IL1	18.3872	TP	TP
Fibroblast-like synoviocytes of rheumatoid arthritis - 24hr with 10ng IL1B _vs_ untreated_GPL10558	GSE49604	IL1	18.1024	TP
Primary fetal astrocytes from cerebellum exposed to IL1B _vs_ untreated controls	GSE97619	IL1	17.9208	TP
Aortic smooth muscle cells DMSO pretreated 2hr - 10ng/mL IL-1b treated 2hr _vs_ 0hr	GSE59671	IL1	17.7212	TP	TP
Synovial fibroblasts rheumatoid arthritis patients - 10ng/ml IL1beta treated 1hr _vs_ untreated	GSE58203	IL1	17.5528	TP
Swan-71 trophoblast cell line + IL1B (100ng/ml) 24hr _vs_ PBS	GSE31679	IL1	16.5686	TP
Airway smooth muscle cells from asthmatic patients - 10ng/mL IL1b treated 8hr _vs_ 0.1% BSA	GSE63383	IL1	16.3188	TP	TP
Lung fibroblasts - IL1 treated 2hr _vs_ untreated	GSE60880	IL1	15.7696	TP	TP
Airway smooth muscle cells from healthy controls - 10ng/mL IL1b treated 8hr _vs_ 0.1% BSA	GSE63383	IL1	15.7212	TP
Swan-71 trophoblast cell line + IL1B (10ng/ml) 24hr _vs_ PBS	GSE31679	IL1	15.4318	TP
Synovial fibroblasts rheumatoid arthritis patients - 10ng/ml IL1beta treated 12hr _vs_ untreated	GSE58203	IL1	14.9208	TP
Lung adenocarcinoma Calu-3 2B4 cells - 0.001ng/ml IL-1a treated 6hr _vs_ mock control	GSE56678	IL1	14.8861	TP
HUVECS with scrambled siRNA - IL1-b treated 24hr _vs_ unstimulated	GSE39180	IL1	14.4559	TP	TP
Chondrocytes 24hr with 0.01nM IL1B _vs_ untreated	GSE75181	IL1	13.7212	TP	TP
Airway smooth muscle expressing GFP + IL1b _vs_ GFP only	GSE13168	IL1	13.3979	TP	TP
Myometrial cells treated with 5ng/ml IL-1b for 6hr _vs_ vehicle (ethanol)	GSE68171	IL1	13.2924	TP	TP
Lung fibroblasts - IL1 treated 8hr _vs_ untreated	GSE60880	IL1	13.1805	TP
Aortic smooth muscle cells DMSO pretreated 2hr - 10ng/mL IL-1b treated 8hr _vs_ 0hr	GSE59671	IL1	12.8861	TP
Gingival fibroblasts stimulated 24hr with 0.05ng/ml IL1B _vs_ unstimulated controls	GSE68685	IL1	12.7696	TP	TP
Breast adenocarcinoma MCF7 cells treated for 3hr with 10ng-ml IL1B _vs_ vehicle controls	GSE67295	IL1	12.5229	TP	TP
Venous smooth muscle cells treated 72hr with 10ng/mL IL1A _vs_ 72hr untreated	GSE69637	IL1	12.2596	TP	TP
Aortic smooth muscle cells DMSO pretreated 2hr - 10ng/mL IL-1b treated 24hr _vs_ 0hr	GSE59671	IL1	10.7447	TP
Normal primary thyroid cells + IL1-beta treatment _vs_ vehicle treatment_GPL96	GSE5054	IL1	9.23657	TP	TP
HUVECs pooled from 7 individuals stimulated with 100U interleukin-1-beta for 4hr _vs_ 0hr	GSE22325	IL1	9.01323	TP	TP
Lung adenocarcinoma Calu-3 2B4 cells - 0.001ng/ml IL-1a treated 24hr _vs_ mock control	GSE56678	IL1	9.00436	TP
Amnion mesenchymal cells treated with 10ng/mL interleukin-1-beta 1hr _vs_ untreated	GSE26315	IL1	8.60206	TP	TP
Blood monocytes + 1ng/ml IL-1beta for 4hr _vs_ untreated_GPL570	GSE56681	IL1	8.45593	TP	TP
Amnion mesenchymal cells treated with 10ng/mL interleukin-1-beta 8hr _vs_ untreated	GSE26315	IL1	8.3098	TP
HUVECs pooled from 7 individuals stimulated with 100U interleukin-1-beta for 16hr _vs_ 0hr	GSE22325	IL1	7.76955	TP
Epidermal keratinocytes 25ng/ml Il-1a treated for 1hr _vs_ untreated	GSE9120	IL1	7.67778	TP	TP
HUVECs pooled from 7 individuals stimulated with 100U interleukin-1-beta for 8hr _vs_ 0hr	GSE22325	IL1	6.20066	TP
Cultured fibroblast-like synovial cells from rheumatoid arthritis patient + IL1b _vs_ untreated	GSE15615	IL1	6.01323	TP	TP
Epidermal keratinocytes + IL1b _vs_ untreated	GSE7216	IL1	5.34679	TP	TP
HeLa cells control G1-S arrest released for 6hr 10ng/ml IL1a 30min _vs_ w/o IL1a	GSE52465	IL1	5.02687	TP	TP
HeLa cells control G1-S arrested for 0hr 10ng/ml IL1a 30min _vs_ w/o IL1a	GSE52465	IL1	4.29243	TP
iPSC-derived neural precursor cells exposed to IL1B _vs_ untreated controls	GSE97619	IL1	4	TP
Lung fibroblasts - IL1 treated 1hr _vs_ untreated	GSE60880	IL1	3.69897	FN
Mia Paca-2 pancreatic cancer cells 2ng/ml IL-1b treated 36hr _vs_ untreated control	GSE26702	IL1	0	FN	FN
Epidermal keratinocytes 25ng/ml Il-1a treated for 4hr _vs_ untreated	GSE9120	IL1	0	FN
Cord blood T cells (antiCD3+antiCD28+) + IL12 6hr_vs_ no treatment_GPL91	GSE2770	IL12	1.96257	TN	TN
Cord blood T cells (antiCD3+antiCD28+) + IL12 2hr_vs_ no treatment_GPL91	GSE2770	IL12	1.31966	TN
Cord blood T cells (antiCD3+antiCD28+) + IL12 6hr_vs_ T cells (anti CD3+antiCD28) 6hr_GPL91	GSE2770	IL12	0.457673	TN
Cord blood T cells (antiCD3+antiCD28+) + IL12 2hr_vs_ T cells (anti CD3+antiCD28) 2hr_GPL91	GSE2770	IL12	0.393511	TN
Cord blood T cells (antiCD3+antiCD28+) + IL12 6hr _vs_ no treatment	GSE2770	IL12	-0.322028	TN
Cord blood T cells (antiCD3+antiCD28+) + IL12 48hr_vs_ no treatment_GPL91	GSE2770	IL12	-0.454817	TN
Cord blood T cells (antiCD3+antiCD28+) + IL12 2hr _vs_ no treatment	GSE2770	IL12	-0.46572	TN
Cord blood T cells (antiCD3+antiCD28+) + IL12 48hr _vs_ no treatment	GSE2770	IL12	-0.668573	TN
CD4+ T cells with control siRNA - antiCD3/CD28 activated and IL2 stimulated _vs_ unstimulated	GSE45720	IL2	4.85387	FP
T cell chronic lymphocytic leukemia Kit 225 cells rested 24hr then 3hr 10nM IL-2 _vs_ no IL-2	GSE40618	IL2	2.07058	TN	TN
CD8+ T-cells activated with CD3-CD28 + IL-2 for 12h _vs_ for 0h	GSE7572	IL2	0.706859	TN	TN
CD4+ T cells activated with CD3-CD28 + IL-2 6hr _vs_ control	GSE7571	IL2	0.385208	TN	TN
CD4+ T cells activated with CD3-CD28 +IL-2 24hr _vs_ without IL-2	GSE7571	IL2	0.363011	TN
CD4+ T cells activated with CD3-CD28 + IL-2 72hr _vs_ without IL-2	GSE7571	IL2	0.334325	TN
CD8+ T-cells activated with CD3-CD28 + IL-2 for 72h _vs_ untreated for 72h	GSE7572	IL2	0.320572	TN
CD4+ T cells activated with CD3-CD28 + IL-2 24hr _vs_ control	GSE7571	IL2	0	TN
CD8+ T-cells activated with CD3-CD28 + IL-2 for 6h _vs_ untreated for 6h	GSE7572	IL2	0	TN
CD8+ T-cells activated with CD3-CD28 + IL-2 for 12h _vs_ untreated for 12h	GSE7572	IL2	-0.257825	TN
CD8+ T-cells activated with CD3-CD28 + IL-2 for 24h _vs_ untreated for 24h	GSE7572	IL2	-0.26504	TN
CD4+ T cells activated with CD3-CD28 + IL-2 12hr _vs_ without IL-2	GSE7571	IL2	-0.541967	TN
CD8+ T-cells activated with CD3-CD28 + IL-2 for 72h _vs_ for 0h	GSE7572	IL2	-0.790753	TN
CD4+ T cells activated with CD3-CD28 + IL-2 48hr _vs_ control	GSE7571	IL2	-0.815309	TN
CD8+ T-cells activated with CD3-CD28 + IL-2 for 48h _vs_ for 0h	GSE7572	IL2	-0.989276	TN
Primary NK cells cultured with 200IU mL IL-2 _vs_ no culture	GSE12198	IL2	-1.95468	TN	TN
Primary NK cells cultured with 6000IU mL IL-2 _vs_ no culture	GSE12198	IL2	-2.65758	TN
Primary NK cells cultured with K562-mb15-41BBL cells + 10IU mL IL-2(NKAES) _vs_ no culture	GSE12198	IL2	-2.95861	TN
Plasmacytoid dendritic cells - IL3 6hr _vs_ media only	GSE57915	IL3	1.69037	TN	TN
HUVECs pooled from 7 individuals stimulated with 100U interleukin-3 for 48hr _vs_ 0hr	GSE22325	IL3	1.36251	TN	TN
Primary acute myeloid leukemia cells + 15ng/ml IL-3 for 6hr _vs_ untreated	GSE51402	IL3	0.579714	TN	TN
Primary acute myeloid leukemia cells + 15ng/ml IL-3 for 16hr _vs_ untreated	GSE51402	IL3	0.435808	TN
HUVECs pooled from 7 individuals stimulated with 100U interleukin-3 for 4hr _vs_ 0hr	GSE22325	IL3	0.273844	TN
HUVECs pooled from 7 individuals stimulated with 100U interleukin-3 for 16hr _vs_ 0hr	GSE22325	IL3	-0.459045	TN
Peripheral blood basophils + 0.06ng/ml IL-3 for 24hr _vs_ untreated_GPL10558	GSE64664	IL3	-1.3098	TN
Macrophages (monocyte derived GM-CSF) - IL4 treated 2hr _vs_ 0hr control	GSE47189	IL4	5.3098	FP	FP
Dermal fibroblasts - 50nM IL-4 treated 8hr _vs_ untreated_GPL6480	GSE56308	IL4	3.04576	TN	TN
Dermal fibroblasts - 50nM IL-4 treated 12hr _vs_ untreated_GPL6480	GSE56308	IL4	2.24413	TN
CD4+ CD25- T cells in presence of IL4 5d _vs_ naive T cells at 0d	GSE24634	IL4	2.11351	TN	TN
CD4+ CD25+ T cells in presence of IL4 (T regulatory cells) 10d _vs_ naive T cells at 0d	GSE24634	IL4	2.09691	TN
Cord blood T cells (antiCD3+antiCD28+) + IL4 6hr_vs_ no treatment_GPL91	GSE2770	IL4	1.67366	TN
Dermal fibroblasts - 50nM IL-4 treated 4hr _vs_ untreated_GPL6480	GSE56308	IL4	1.3439	TN
CD4+ CD25- T cells in presence of IL4 7d _vs_ naive T cells at 0d	GSE24634	IL4	1.21183	TN
Dermal fibroblasts - 50nM IL-4 treated 24hr _vs_ untreated_GPL6480	GSE56308	IL4	1.17587	TN
Macrophages derived from cultured monocytes + 48hr 10ng/ml IL4 _vs_ untreated controls	GSE35434	IL4	1.05453	TN	TN
Cord blood T cells (antiCD3+antiCD28+) + IL4 2hr_vs_ T cells (anti CD3+antiCD28) 2hr_GPL91	GSE2770	IL4	0.980884	TN
CD4+ CD25- T cells in presence of IL4 3d _vs_ naive T cells at 0d	GSE24634	IL4	0.761201	TN
CD4+ CD25- T cells in presence of IL4 10d _vs_ naive T cells at 0d	GSE24634	IL4	0.537003	TN
Cord blood T cells (antiCD3+antiCD28+) + IL4 2hr _vs_ no treatment	GSE2770	IL4	0.502517	TN
CD4+ CD25+ T cells in presence of IL4 (T regulatory cells) 3d _vs_ naive T cells at 0d	GSE24634	IL4	0.427361	TN
Cord blood T cells (antiCD3+antiCD28+) + IL4 2hr_vs_ no treatment_GPL91	GSE2770	IL4	0.421132	TN
CD4+ T cells STAT6 siRNA after 24hr TCR stimulation (aCD3 + aCD28) + IL-4 _vs_ unstimulated	GSE17851	IL4	0.394911	TN	TN
Dermal fibroblasts - 50nM IL-4 treated 2hr _vs_ untreated_GPL6480	GSE56308	IL4	0.312471	TN
Cord blood T cells (antiCD3+antiCD28+) + IL4 6hr _vs_ T cells (anti CD3+antiCD28) 6hr	GSE2770	IL4	0	TN
Cord blood T cells (antiCD3+antiCD28+) + IL4 48hr_vs_ T cells (anti CD3+antiCD28) 48hr_GPL91	GSE2770	IL4	0	TN
Cord blood T cells (antiCD3+antiCD28+) + IL4 2hr _vs_ T cells (anti CD3+antiCD28) 2hr	GSE2770	IL4	0	TN
Cord blood T cells (antiCD3+antiCD28+) + IL4 48hr _vs_ T cells (anti CD3+antiCD28) 48hr	GSE2770	IL4	0	TN
Cord blood T cells (antiCD3+antiCD28+) + IL4 48hr_vs_ no treatment_GPL91	GSE2770	IL4	0	TN
Cord blood T cells (antiCD3+antiCD28+) + IL4 6hr_vs_ T cells (anti CD3+antiCD28) 6hr_GPL91	GSE2770	IL4	0	TN
Monocyte-derived macrophages stimulated 18hr with 20ng/ml IL-4 _vs_ unstimulated control	GSE36537	IL4	0	TN	TN
Monocytes stimulated 6hr with 20ng/ml IL-4 _vs_ unstimulated control	GSE36537	IL4	0	TN
Macrophages (monocyte derived GM-CSF) - IL4 treated 24hr _vs_ 24hr control	GSE47189	IL4	0	TN
Fibroblasts from normal lungs cultured on matrigel 24hr with10ng/ml IL4 _vs_ 24hr untreated	GSE47538	IL4	0	TN	TN
Monocyte-derived macrophages - 50ng/ml IL4 treated 5d _vs_ untreated controls	GSE49240	IL4	0	TN
Macrophages alternatively activated with 20ng/ml IL-4 treatment _vs_ untreated	GSE5099	IL4	0	TN	TN
Pool of primary endothelial cells + IL-4 _vs_ untreated	GSE569	IL4	0	TN	TN
Monocyte-derived macrophages cultured on matrigel 24hr with 10ng/ml IL4 _vs_ 24hr untreated	GSE47538	IL4	-0.5318	TN
Macrophages (monocyte derived GM-CSF) - IL4 treated 72hr _vs_ 72hr control	GSE47189	IL4	-0.574303	TN
Cord blood T cells (antiCD3+antiCD28+) + IL4 48hr _vs_ no treatment	GSE2770	IL4	-0.613501	TN
Cord blood T cells (antiCD3+antiCD28+) + IL4 6hr _vs_ no treatment	GSE2770	IL4	-0.98632	TN
Keratinocytes IL4 treated _vs_ untreated	GSE36287	IL4	-1.02411	TN
Monocytes from normal blood cultured on matrigel 24hr with 10ng/ml IL4 _vs_ 24hr untreated	GSE47538	IL4	-1.15181	TN
Blood monocyte-derived macrophages treated for 24hr with 25ng/mL IL-4 _vs_ untreated	GSE18686	IL4	-1.17198	TN
Macrophages (monocyte derived GM-CSF) - IL4 treated 30min _vs_ 0hr control	GSE47189	IL4	-1.21896	TN
Macrophages (monocyte derived M-CSF) - IL4 treated 72hr _vs_ untreated	GSE47189	IL4	-1.22113	TN
Macrophages cultured from monocytes + 48hr 20ng/ml IL-4 _vs_ untreated controls	GSE35433	IL4	-1.26122	TN	TN
Macrophages (monocyte derived GM-CSF) - IL4 treated 12hr _vs_ 12hr control	GSE47189	IL4	-1.51713	TN
Macrophages (monocyte derived GM-CSF) - IL4 treated 4hr _vs_ 6hr control	GSE47189	IL4	-2.17393	TN
Monocytes from normal blood cultured on matrigel 6hr with 10ng/ml IL4 _vs_ 6hr untreated	GSE47538	IL4	-2.24413	TN
Monocytes stimulated 18hr with 20ng/ml IL-4 _vs_ unstimulated control	GSE36537	IL4	-2.52288	TN
Macrophages (monocyte derived GM-CSF) - IL4 treated 6hr _vs_ 6hr control	GSE47189	IL4	-3.04576	TN
HUVECs pooled from 7 individuals stimulated with 100U interleukin-6 for 48hr _vs_ 0hr	GSE22325	IL6	1.24642	TN
HepG2 hepatocarcinoma cells serum-starved 4hr - treated 8hr with 20ng/mL IL-6 _vs_ untreated	GSE14632	IL6	0.845272	TN	TN
HepG2 hepatocarcinoma cells serum-starved 4hr - treated 2hr with 20ng/mL IL-6 _vs_ untreated	GSE14632	IL6	0.56591	TN
HUVECs pooled from 7 individuals stimulated with 100U interleukin-6 for 4hr _vs_ 0hr	GSE22325	IL6	0.542572	TN
HUVECs pooled from 7 individuals stimulated with 100U interleukin-6 for 8hr _vs_ 0hr	GSE22325	IL6	0.393296	TN
OCI-Ly10 cell line treated with IL-6 for 1hr _vs_ untreated control	GSE10009	IL6	0	TN	TN
HepG2 hepatocarcinoma cells serum-starved 4hr - treated 1hr with 20ng/mL IL-6 _vs_ untreated	GSE14632	IL6	0	TN
HUVECs pooled from 7 individuals stimulated with 100U interleukin-6 for 16hr _vs_ 0hr	GSE22325	IL6	-0.314348	TN
OCI-Ly10 cell line treated with IL-6 for 6hr _vs_ untreated control	GSE10009	IL6	-0.854493	TN
OCI-Ly10 cell line treated with IL-6 for 3hr _vs_ untreated control	GSE10009	IL6	-0.926648	TN
HepG2 hepatocarcinoma cells serum-starved 4hr - treated 4hr with 20ng/mL IL-6 _vs_ untreated	GSE14632	IL6	-0.959793	TN
CD4+ T cells from normal donors 3d in Th0 conditions with 50ng_mL IL6 _vs_ without	GSE65621	IL6	-4.61979	TN	TN
Bone marrow derived mesenchymal stem cells - treated 4hr with 10ng/ml LPS _vs_ untreated	GSE81478	LPS	21.5229	TP	TP
Brain vascular pericytes cultured 24hr in complete medium then 1ug/ml LPS for 4hr _vs_ untreated	GSE46236	LPS	17.4202	TP	TP
AML THP-1 cells - 1ug/mL LPS 4hr and no pretreatment _vs_ untreated 4hr	GSE53712	LPS	15.7447	TP	TP
Monocytes from blood treated 2hr with 100ng/ml LPS _vs_ RPMI	GSE18794	LPS	15.2676	TP	TP
Blood monocytes + 1ng/ml lipopolysaccharide (LPS) for 4hr _vs_ untreated_GPL96	GSE56681	LPS	13.8239	TP	TP
Macrophages - untreated 7d + 10ng/ml LPS 6hr _vs_ untreated	GSE49852	LPS	13.6778	TP	TP
Macrophages from monocytes treated 4hr with 50ng/ml LPS _vs_ DMSO controls	GSE76802	LPS	13.6778	TP	TP
THP-1 cells + LPS _vs_ untreated	GSE9916	LPS	13.4202	TP	TP
THP1 monocytic leukemia cells treated 6hr with 200ng per mL LPS _vs_ untreated	GSE19315	LPS	13.3468	TP	TP
THP-1 monocytic cells treated 4hr with 100ng per ml LPS _vs_ untreated	E-FPMI-4	LPS	13.2366	TP	TP
Human lung microvascular endothelial cells + 10 ng LPS 4hr _vs_ control	GSE5883	LPS	13.0223	TP	TP
Dendritic cells, monocyte derived + 25ng/ml lipopolysaccharide for 1hr _vs_ untreated	GSE59364	LPS	12.7696	TP	TP
Whole blood 1ng/ml LPS stimulated 3hr _vs_ 0hr control	GSE55375	LPS	12.4949	TP	TP
Monocytes treated 10min with control antibody - 10ng/ml LPS _vs_ no LPS	GSE94969	LPS	12.4685	TP	TP
THP-1 monocytic cells treated 2hr with 100ng per ml LPS _vs_ untreated	E-FPMI-4	LPS	12.4437	TP
Peripheral blood derived monocytes + LPS 4hr _vs_ control	GSE5504	LPS	12.0862	TP	TP
Monocytes from blood preincubated with RPMI - treated with 1ng/ml LPS _vs_ RPMI	GSE18794	LPS	12.0706	TP
Dendritic cells CD14+ monocyte derived + LPS 6hr _vs_ untreated	GSE23371	LPS	11.9586	TP	TP
Blood monocytes of healthy donors - cultured with 100ng/ml LPS 3hr _vs_ untreated	GSE46955	LPS	11.8539	TP	TP
Macrophages monocyte-derived 100ng/ml lipopolysaccharide treated 2hr _vs_ DMSO	GSE43596	LPS	11.7212	TP	TP
Peripheral blood from Major Depressive Disorder patients - 10ng/ml LPS treated 6hr _vs_ untreated	GSE19738	LPS	11.585	TP	TP
Monocyte derived dendritic cells + TLR8 agonist LPS 2hr _vs_ untreated	GSE2706	LPS	11.3665	TP	TP
Monocytes CCL2 2hr + LPS 1hr _vs_ no LPS (matched)	GSE47122	LPS	11.2924	TP	TP
Peripheral blood from healthy controls - 10ng/ml LPS treated 6hr _vs_ untreated	GSE19738	LPS	11.1367	TP
Lymphoma cell line U937 expressing HLA-B27 + 500ng/ml LPS treated 4hr _vs_ untreated vector control	GSE4579	LPS	11.1024	TP	TP
Macrophages treated 6hr with 1ug lipopolysaccharide _vs_ untreated controls	GSE32282	LPS	11.0915	TP	TP
Macrophages treated 1d with 1ng/mL LPS _vs_ mock	GSE84188	LPS	11.0506	TP	TP
Airway epithelial cells from atopy subjects 4hr after exposure - LPS _vs_ saline	GSE8190	LPS	10.7959	TP	TP
Peripheral blood derived monocytes + LPS 8hr _vs_ control	GSE5504	LPS	10.7212	TP
Human lung microvascular endothelial cells + 10 ng LPS 8hr _vs_ control	GSE5883	LPS	10.699	TP
Blood monocytes of patients with sepsis - cultured with 100ng/ml LPS 3hr _vs_ untreated	GSE46955	LPS	10.6778	TP
Peripheral blood derived monocytes + LPS 24hr _vs_ control	GSE5504	LPS	10.6576	TP
Whole blood 1ng/ml LPS stimulated 12hr _vs_ media control	GSE55375	LPS	10.5376	TP
Blood of healthy subjects with high cytokine response to LPS + 4hr 10ng/mL LPS _vs_ control media	GSE3491	LPS	10.4685	TP	TP
Alveolar macrophages after 6hr LPS challenge _vs_ saline control	GSE40885	LPS	10.2518	TP	TP
Whole blood 1ng/ml LPS stimulated 3hr _vs_ media control	GSE55375	LPS	10.1612	TP
Monocyte-derived macrophages treated 6hr with 10ng/mL S.minnesota LPS _vs_ untreated	GSE19765	LPS	10.0757	TP	TP
Blood of healthy subjects with low cytokine response to LPS + 4hr 10ng/mL LPS _vs_ control media	GSE3491	LPS	9.95861	TP
Blood monocytes of patients recovering from sepsis - cultured with 100ng/ml LPS 3hr _vs_ untreated	GSE46955	LPS	9.95861	TP
THP-1 cells 100ng/ml LPS treated for 24hr _vs_ PBS control	GSE17909	LPS	9.88606	TP	TP
Whole blood 1ng/ml LPS stimulated 12hr _vs_ 0hr control	GSE55375	LPS	9.88606	TP
Immature dendritic cells - 1ug/mL lipopolysaccharides (LPS) treated 6hr _vs_ untreated	GSE69723	LPS	9.58503	TP	TP
Monocytes from blood + 6hr 0.5ng/mL lipopolysaccharide _vs_ media_GPL10558	GSE44722	LPS	9.37675	TP	TP
Monocyte derived dendritic cells + TLR8 agonist LPS 8hr _vs_ untreated	GSE2706	LPS	9.33724	TP
Whole blood 1ng/ml LPS stimulated 6hr _vs_ 0hr control	GSE55375	LPS	9.20761	TP
Monocytes treated with LPS _vs_ vehicle	GSE9988	LPS	9.19382	TP	TP
Dendritic cells (CD14+) from PBMC activated by LPS 24hr post-treatment _vs_ resting	GSE22886	LPS	9.16115	TP	TP
Lymphoma cell line U937 empty vector - 500ng/ml LPS treated for 4hr _vs_ untreated	GSE4579	LPS	9.05061	TP
Monocyte derived dendritic cells matured via LPS _vs_ vehicle	GSE4984	LPS	9.01773	TP	TP
Monocyte-derived macrophages treated 2hr with 10ng/mL S.minnesota LPS _vs_ untreated	GSE19765	LPS	8.82391	TP
Monocytes treated with control IgG + LPS _vs_ IgG only	GSE9988	LPS	8.82391	TP
Macrophages treated 2d with 1ng/mL LPS _vs_ mock	GSE84188	LPS	8.69897	TP
THP1 monocytes cultured 1hr with 1ug per ml LPS _vs_ untreated	GSE16193	LPS	8.65758	TP	TP
Subcutaneous adipose biopsies of healthy subjects treated with 3ng/kg LPS - 4hr after _vs_ before	GSE39117	LPS	8.60206	TP	TP
Monocytes treated with control IgG + LPS _vs_ vehicle	GSE9988	LPS	8.60206	TP
THP-1 cells cultured 24hr in control media then treated 4hr with 1ug per mL LPS _vs_ untreated	GSE19625	LPS	8.4437	TP	TP
Neutrophils isolated by microfluidics + 50 ng/ml LPS _vs_ unstimulated	GSE22103	LPS	8.38722	TP	TP
AML THP-1 cells - 1ug/mL LPS 24hr and no pretreatment _vs_ untreated 24hr	GSE53712	LPS	8.3279	TP
Peripheral blood derived monocytes + LPS 2hr _vs_ control	GSE5504	LPS	8.11351	TP
Neutrophils - LPS treated 6hr _vs_ control media	GSE49758	LPS	8.09691	TP	TP
Monocytes treated with 10ng/ml LPS _vs_ untreated	E-MEXP-1103	LPS	8.01773	TP	TP
Monocytes + LPS _vs_ + vehicle	E-MEXP-1103	LPS	8.01773	TP
PBMCs of healthy donors treated 1x 4hr LPS _vs_ untreated	GSE22248	LPS	7.95861	TP	TP
Monocytic cell line MONO-MAC-6 10ng/mL LPS treated _vs_ untreated	GSE11462	LPS	7.72125	TP	TP
Dendritic cells from monocytes of healthy donors 12hr - 1ug/ml LPS _vs_ untreated control	GSE77969	LPS	7.65758	TP	TP
Whole blood 1ng/ml LPS stimulated 6hr _vs_ media control	GSE55375	LPS	7.46852	TP
Whole blood 1ng/ml LPS stimulated 24hr _vs_ media control	GSE55375	LPS	7.46852	TP
White blood cells from hypertriglyceridemic patients + LPS _vs_ no LPS	GSE20114	LPS	7.20066	TP	TP
White blood cells from hypertriglyceridemic patient DHA supplements + LPS _vs_ no LPS	GSE20114	LPS	6.79588	TP
Umbilical cord blood polymorphonuclear leukocytes - 10ng/ml LPS treated for 4hr _vs_ PBS vehicle	GSE39840	LPS	6.61979	TP	TP
Whole blood 1ng/ml LPS stimulated 24hr _vs_ 0hr control	GSE55375	LPS	6.61979	TP
Monocytes CCL2 2hr + LPS 1hr _vs_ matched untreated	GSE47122	LPS	6.60206	TP
Leukocytes pretreated 48hr prior with a placebo - 4hr post 1ng/kg LPS _vs_ before LPS treatment	GSE36177	LPS	6.58503	TP	TP
Whole blood 1ng/ml LPS stimulated 1hr _vs_ media control	GSE55375	LPS	6.3279	TP
Blood monocyte-derived macrophages treated for 24hr with 1ug/mL LPS _vs_ untreated	GSE18686	LPS	6.31876	TP	TP
Blood of healthy donors 150cGy ex vivo irradiated - LPS treated 6hr after _vs_ untreated	GSE58613	LPS	6.13077	TP	TP
Dendritic cells stimulated with LPS for 6hr _vs_ uninfected	GSE49016	LPS	6.10791	TP	TP
Blood of healthy donors not irradiated - LPS treated 6hr after _vs_ untreated	GSE58613	LPS	6.06048	TP
Umbilical cord blood monocytes - 10ng/ml LPS treated for 4hr _vs_ PBS vehicle	GSE39840	LPS	5.92082	TP
PBMCs of young adults (â‰¤40yr) - 0.5ug/mL LPS (TLR4 agonist) treated 6hr _vs_ untreated	GSE62627	LPS	5.82391	TP	TP
THP-1 monocytic cells treated 1hr with 100ng per ml LPS _vs_ untreated	E-FPMI-4	LPS	5.56864	TP
Dendritic cells + LPS 3hr _vs_ untreated	GSE4748	LPS	5.5376	TP	TP
PBMCs of old adults (â‰¥65yr) - 0.5ug/mL LPS (TLR4 agonist) treated 6hr _vs_ untreated	GSE62627	LPS	5.42022	TP
CD4+ T cells 1d after stimulation - 500ng/mL lipopolysaccharides _vs_ mock controls	GSE99389	LPS	4.95861	TP	TP
Peripheral blood mononuclear cells 1x 2ng/ml LPS stimulated (unprimed) _vs_ unstimulated controls	GSE46914	LPS	4.67778	TP	TP
Dendritic cells treated 2d with 1ug/mL LPS _vs_ untreated	GSE24191	LPS	4.55284	TP	TP
PBMCs of subjects reporting high inflammation after 1ng/kg LPS treatment _vs_ before	GSE87290	LPS	4.48149	TP	TP
Macrophages stimulated with LPS 4hr _vs_ unstimulated	GSE3982	LPS	4.45593	TP	TP
PBMCs of old adults (â‰¥65yr) - 0.5ug/mL LPS (TLR4 agonist) treated 24hr _vs_ untreated	GSE62627	LPS	4.38722	TP
PBMCs- 3hr LPS stimulated _vs_ unstimulated	Not annotated in BSCE	LPS	4.33724	TP	TP
Blood of healthy donors not irradiated - LPS treated 24hr after _vs_ untreated	GSE58613	LPS	4.21467	TP
Human lung microvascular endothelial cells + 10 ng LPS 24hr _vs_ control	GSE5883	LPS	3.52288	FN
PBMCs of young adults (â‰¤40yr) - 0.5ug/mL LPS (TLR4 agonist) treated 24hr _vs_ untreated	GSE62627	LPS	3.22185	FN
MKN45 gastric epithelial cells - 8hr with 10ug/ml H. pylori LPS _vs_ untreated	GSE25155	LPS	2.88606	FN	FN
Monocyte-derived macrophages treated 24hr with 10ng/mL S.minnesota LPS _vs_ untreated	GSE19765	LPS	2.76955	FN
THP-1 monocytic cells treated 24hr with 100ng per ml LPS _vs_ untreated	E-FPMI-4	LPS	2.56864	FN
Dendritic cells - LPS treated 6hr _vs_ control media	GSE49758	LPS	2.00877	FN
PBMCs- 24hr LPS stimulated _vs_ unstimulated	Not annotated in BSCE	LPS	1.70115	FN
Macrophage RAW264.7 cells wildtype - 100ng/ml LPS 4hr _vs_ untreated	GSE46361	LPS	1.40561	FN	FN
PBMCs- 6hr LPS stimulated _vs_ unstimulated	Not annotated in BSCE	LPS	1.11351	FN
Macrophages, monocyte-derived + 100ng/ml lipopolysaccharide (LPS) for 24hr _vs_ untreated	GSE68854	LPS	0.91151	FN	FN
Monocyte-derived macrophages treated 0.5hr with 10ng/mL S.minnesota LPS _vs_ untreated	GSE19765	LPS	0.547907	FN
Neutrophils stimulated with LPS 1hr _vs_ unstimulated	GSE3982	LPS	0.433798	FN
Beas-B2 cell line exposed to 1ug/mL LPS 4hr _vs_ static control	GSE16650	LPS	0.370794	FN	FN
HLA-B27 positive monocytes - treated 12hr with Vibrio cholerae LPS _vs_ not treated	GSE37588	LPS	0.249955	FN	FN
LPS pretreated monocytes rested 16hr + LPS 3hr _vs_ pretreatment only	GSE15219	LPS	0	FN	FN
THP-1 cells cultured 24hr in control media then treated 4hr with 1ug per mL LPS _vs_ untreated (2)	GSE19627	LPS	0	FN	FN
AGS gastric epithelial cells - 8hr with 10ug/ml H. pylori LPS _vs_ untreated	GSE25155	LPS	0
HUVECs treated 4hr with 10ng/mL TNFa _vs_ untreated	GSE27871	TNFa	32.1308	TP	TP
HUVECs treated 5hr with 10ng/mL TNFa _vs_ untreated	GSE27871	TNFa	29.4685	TP
HUVECs treated 3hr with 10ng/mL TNFa _vs_ untreated	GSE27871	TNFa	27.4685	TP
Synovial fibroblasts from rheumatoid arthritis patients + TNFalpha 4hr _vs_ 0hr control	GSE13837	TNFa	24.8539	TP
Kidney cortex HK2 cells - 100ng/mL TNFa treated 90min _vs_ PBS	GSE68940	TNFa	23.9208	TP	TP
Lung microvascular endothelial cells + 3hr 10ng/mL TNF post 1hr 0.4% DMSO _vs_ untreated	GSE93330	TNFa	23.4318	TP	TP
Microvascular endothelial cells + TNF _vs_ untreated	GSE2638	TNFa	22.8861	TP	TP
Synovial fibroblasts from osteoarthritis patients + TNFalpha 4hr _vs_ 0hr control	GSE13837	TNFa	22.2676	TP
HUVECs treated 6hr with 10ng/mL TNFa _vs_ untreated	GSE27871	TNFa	21.3279	TP
Swan-71 trophoblast cell line + TNFa (100ng/ml) 24hr _vs_ PBS	GSE31679	TNFa	21.1079	TP	TP
Airway smooth muscle cells - 20ng/ml TNFa treated 8hr _vs_ untreated	GSE45251	TNFa	20.284	TP	TP
Colorectal cancer HT 29 cells with ESR2 expression treated 2hr with TNF alpha _vs_ vehicle	GSE65979	TNFa	20.1805	TP	TP
Synovial fibroblasts from rheumatoid arthritis patients + TNFalpha 2hr _vs_ 0hr control	GSE13837	TNFa	20.0862	TP
ARPE-19 RPE cells 40ng/ml TNFa treated 48hr _vs_ untreated	GSE36331	TNFa	19.6778	TP	TP
Synovial fibroblasts from rheumatoid arthritis patients + TNFalpha 12hr _vs_ 0hr control	GSE13837	TNFa	19.6383	TP
HUVECs treated 2hr with 10ng/mL TNFa _vs_ untreated	GSE27871	TNFa	19.5528	TP
Small airway epithelial cells without TGFb - TNFa treated 1hr _vs_ untreated	GSE61220	TNFa	19.4949	TP	TP
Umbilical vein endothelial cells + 1hr with 25ng/mL TNFA _vs_ untreated	GSE53999	TNFa	19.4437	TP	TP
Colorectal cancer HT 29 cells with mock expression treated 2hr with TNF alpha _vs_ vehicle	GSE65979	TNFa	19.3768	TP
Aortic endothelial cells with M-199 - 4hr with 2ng/mL TNF _vs_ untreated	GSE89970	TNFa	19.1739	TP	TP
Mesenchymal cells TGFb derived from small airway epithelial cells - TNFa treated 1hr _vs_ untreated	GSE61220	TNFa	19.1367	TP
Synovial fibroblasts from osteoarthritis patients + TNFalpha 2hr _vs_ 0hr control	GSE13837	TNFa	18.7212	TP
Lung cancer A549 cells 10ng/ml TNFa treated 12hr _vs_ untreated	GSE34329	TNFa	18.699	TP	TP
Lung cancer A549 cells 10ng/ml TNFalpha treated 12hr _vs_ untreated	GSE34329	TNFa	18.699	TP
Lung adenocarcinoma Calu-3 2B4 cells - 0.05ng/ml TNFa treated 6hr _vs_ mock control	GSE56678	TNFa	17.6576	TP	TP
HUVECs treated 1.5hr with 10ng/mL TNFa _vs_ untreated	GSE27871	TNFa	17.3372	TP
HUVEC cells treated with 2ng/mL TNF 5hr _vs_ untreated	GSE2639	TNFa	17.0915	TP	TP
Keratinocytes treated 6hr with 50ng/ml TNF-alpha _vs_ untreated controls	GSE74407	TNFa	17	TP	TP
Mesenchymal cells TGFb derived from small airway epithelial cells - TNFa treated 12hr _vs_ untreated	GSE61220	TNFa	16.8539	TP
Breast adenocarcinoma MCF7 cells treated for 3hr with 10ng-ml TNF _vs_ vehicle controls	GSE67295	TNFa	16.7959	TP	TP
Breast cancer MDA-MB-231 cells with control siRNA treated with 10ng/ml TNF-a for 20h _vs_ untreated	GSE53153	TNFa	16.3279	TP	TP
Small airway epithelial cells without TGFb - TNFa treated 12hr _vs_ untreated	GSE61220	TNFa	16.1308	TP
HUVEC cells + 50ng/ml TNF-alpha _vs_ untreated cells	GSE22175	TNFa	15.6383	TP	TP
Swan-71 trophoblast cell line + TNFa (10ng/ml) 24hr _vs_ PBS	GSE31679	TNFa	15.4949	TP
Colorectal cancer HCT 116 cells + 30-60min 10ng/mL TNFA _vs_ untreated	GSE28115	TNFa	15.2076	TP	TP
HeLa cervical cancer cells treated 2hr with 10ng/mL TNFa _vs_ untreated	GSE26868	TNFa	14.1308	TP	TP
Synovial fibroblasts from rheumatoid arthritis patients + TNFalpha 1hr _vs_ 0hr control	GSE13837	TNFa	14.1249	TP
Neutrophils negatively selected from blood then treated 1hr with 10ng/mL TNFA _vs_ untreated	GSE70068	TNFa	14.0088	TP	TP
Mature SGBS adipocytes - DMSO and 10ng/mL TNF treated 90min _vs_ DMSO only	GSE64233	TNFa	13.8861	TP	TP
Annulus cells of herniated or degenerated discs + 14d 1nM TNFA _vs_ matched untreated controls	GSE41883	TNFa	13.8539	TP	TP
Cultured fibroblast-like synovial cells from rheumatoid arthritis patient + TNFa _vs_ untreated	GSE15615	TNFa	13.7959	TP	TP
Mature SGBS adipocytes with scrambled shRNA - 10ng/mL TNF treated 90min _vs_ vehicle	GSE64233	TNFa	13.6198	TP
Kidney cortex HK2 cells - 100ng/mL TNFa treated 72hr _vs_ PBS	GSE68941	TNFa	13.2076	TP	TP
MCF7 cells + 10hr 5ng/mL TNFa _vs_ vehicle	GSE24065	TNFa	13.0862	TP	TP
Mature SGBS adipocytes - 10ng/mL TNFa treated 90min _vs_ vehicle	GSE60462	TNFa	12.7959	TP	TP
Monocytes from peripheral blood + 1.5hr TNF-Î± stimulation _vs_ 1.5hr untreated controls_GPL570	GSE38351	TNFa	12.1675	TP	TP
ARPE-19 RPE cells activated T-cells co-culture + anti-TNFa 48hr _vs_ untreated	GSE36331	TNFa	12.1249	TP
Colorectal cancer SW 480 cells with mock expression treated 2hr with TNF alpha _vs_ vehicle	GSE65979	TNFa	11.6198	TP
Blood monocytes + 10ng/ml TNF-alpha for 4hr _vs_ untreated_GPL570	GSE56681	TNFa	11.585	TP	TP
293 HEK cells transfected with empty vector stimulated 1hr with TNFa _vs_ unstimulated	GSE28548	TNFa	11.4559	TP	TP
Blood monocyte-derived macrophages treated for 24hr with 20ng/mL TNFa _vs_ untreated	GSE18686	TNFa	11.2924	TP	TP
Keratinocytes TNF treated _vs_ untreated	GSE36287	TNFa	10.7959	TP	TP
Synovial fibroblasts from osteoarthritis patients + TNFalpha 1hr _vs_ 0hr control	GSE13837	TNFa	10.6778	TP
Neutrophils from peripheral blood of healthy donors + in vitro 10ng/ml TNF-alpha 1hr _vs_ untreated	GSE40548	TNFa	10.6021	TP	TP
Synovial fibroblasts of rheumatoid arthritis patients 20hr - 1ng/ml TNF_vs_ untreated	GSE93720	TNFa	10.5086	TP	TP
293 HEK cells non-transfected stimulated 1hr with TNFa _vs_ unstimulated	GSE28548	TNFa	10.3188	TP
Pool of primary endothelial cells + TNF alpha _vs_ untreated	GSE569	TNFa	10.2757	TP	TP
Keratinocytes treated 24hr with TNFalpha (10ng/ml) _vs_ untreated	GSE24767	TNFa	10.2218	TP	TP
HUVECs treated 1hr with 10ng/mL TNFa _vs_ untreated	GSE27871	TNFa	10.1249	TP
Melanoma cell lines + 10ng/mL TNF-a 72hr _vs_ untreated control	GSE19428	TNFa	9.42022	TP	TP
Colorectal cancer SW 480 cells with mock expression treated 24hr with TNF alpha _vs_ vehicle	GSE65979	TNFa	8.76955	TP
Osteosarcoma U2OS cells expressing ER-Î² - TNF-Î± treated for 1hr_vs_untreated	GSE11115	TNFa	8.4437	TP
Synovial fibroblasts of osteoarthritis patients 20hr - 1ng/ml TNF_vs_ untreated	GSE93720	TNFa	8.16115	TP
T CEM lymphocytes LChIT 3.2 clone with control sgRNA - treated with 10ng/ml TNF _vs_ untreated	GSE72259	TNFa	7.95861	TP	TP
Myometrial smooth muscle PHM1-31 cells - 10ng/mL TNF stimulated 1hr _vs_ unstimulated	GSE65707	TNFa	7.56864	TP	TP
Neutrophils Polymorphprep selected from blood then treated 1hr with 10ng/mL TNFA _vs_ untreated	GSE70068	TNFa	7.52288	TP
THP-1 acute monocytic leukemia cells treated 2hr with 10ng/mL TNFa _vs_ untreated	GSE26868	TNFa	7.09151	TP
Acute monocytic leukemia THP-1 cells 5ng/ml TNF-alpha 24hr _vs_ vehicle control	GSE28995	TNFa	6.95861	TP	TP
Dendritic cells (monocyte derived) TNFa treated 72hr _vs_ untreated	GSE47189	TNFa	6.16115	TP	TP
Placental BeWo cells treated 24hr with 10ng/ml TNF _vs_ vehicle controls	GSE43685	TNFa	6.14874	TP	TP
Colorectal cancer HT 29 cells with mock expression treated 24hr with TNF alpha _vs_ vehicle	GSE65979	TNFa	5.60206	TP
MCF7 breast cancer cells treated with 10ng/mL TNFalpha for 2hr _vs_ untreated	GSE11467	TNFa	5.58503	TP
Caco-2 cells treated with TNFalpha 4hr _vs_ control	GSE1474	TNFa	5.49485	TP	TP
HUVEC cells control siRNA 72hr - 20ng/ml TNFalpha treated 20hr _vs_ untreated	GSE35000	TNFa	5.38722	TP	TP
Keratinocytes treated 24hr with TNFalpha (1ng/ml) _vs_ untreated	GSE24767	TNFa	5.25181	TP
HUVECs middle passage - 26d with 5ng-ml TNF senescent _vs_ untreated non-senescent	GSE98081	TNFa	4.88606	TP	TP
Airway epithelium derived from ES cell line CA2 + 10ng/mL TNFalpha treated 5hr _vs_ untreated	GSE59472	TNFa	4.72125	TP	TP
TNFa-treated keratinocytes 24h _vs_ control	GSE2489	TNFa	4.36653	TP	TP
T84 cells treated with TNFalpha 4hr _vs_ control	GSE1474	TNFa	4.19382	TP
Synovial fibroblasts from osteoarthritis patients + TNFalpha 12hr _vs_ 0hr control	GSE13837	TNFa	2.61979	FN
Swan-71 trophoblast cell line + TNFa (1ng/ml) 24hr _vs_ PBS	GSE31679	TNFa	2.58503	FN
Macrophages (monocyte derived GM-CSF) - TNFa treated 72hr _vs_ 72hr control	GSE47189	TNFa	2.25964	FN
Jurkat cells 10ng/ml TNF-alpha treated for 17hr _vs_ untreated Jurkat cells	GSE2504	TNFa	1.81531	FN	FN
HepG2 cell line stimulated for 12hr with TNFa _vs_ no stimulation	GSE12161	TNFa	1.72125	FN
Breast cancer cell line MDA-MB-231 - control siRNA then TNF 4hr _vs_ siRNA only	GSE30670	TNFa	1.49485	FN	FN
Lung adenocarcinoma Calu-3 2B4 cells - 0.05ng/ml TNFa treated 24hr _vs_ mock control	GSE56678	TNFa	1.22257	FN
Dendritic cells - 20ng/mL tumor necrosis factor (TNF) treated 6hr _vs_ untreated	GSE59237	TNFa	-0.474049	FN	FN
NCI-H292 lung cancer cells transgenic control - 30ng/ul TNF treated 24hr _vs_ untreated	GSE22030	TNFa	-0.549135	FN	FN

## Sheet: TableS5
Biomarker -log(p-value)s for each pairwise comparison across the biosets discussed in Figure 3
Bioset Name	Source	-log(p-value)
Whole blood of normal donors + 2hr 100ng/mL flagellin _vs_ untreated	GSE25742	10.4815
Whole blood of normal donors + 2hr 20ng/mL TNFA _vs_ untreated	GSE25742	10.3188
Whole blood of normal donors + 2hr 3ug/mL 3M2 _vs_ untreated	GSE25742	10.0862
Whole blood of normal donors + 2hr 3ug/mL R848 _vs_ untreated	GSE25742	9.13077
Whole blood of normal donors + 2hr 100ng/mL PAM3CSK4 _vs_ untreated	GSE25742	8.92082
Whole blood of homozygous MYD88-null donors + 2hr 20ng/mL TNFA _vs_ untreated	GSE25742	8.40894
Whole blood of normal donors + 2hr 100ng/mL PAM2CSK4 _vs_ untreated	GSE25742	7.67778
Whole blood of homozygous IRAK4-null donors + 2hr 20ng/mL TNFA _vs_ untreated	GSE25742	7.60206
Whole blood of normal donors + 2hr 50ng/mL IL18 _vs_ untreated	GSE25742	7.31876
Whole blood of normal donors + 2hr 2ng/mL IL1B _vs_ untreated	GSE25742	6.82391
Whole blood of normal donors + 2hr 3ug/mL 3M13 _vs_ untreated	GSE25742	5.50864
Whole blood of homozygous IRAK4-null donors + 2hr 100ng/mL flagellin _vs_ untreated	GSE25742	2.95861
Whole blood of homozygous IRAK4-null donors + 2hr 3ug/mL R848 _vs_ untreated	GSE25742	1.02919
Whole blood of donors + 2hr 3ug/mL CpG-D19 - homozygous IRAK4-null _vs_ wildtype	GSE25742	0.977159
Whole blood of homozygous IRAK4-null donors + 2hr 3ug/mL 3M2 _vs_ untreated	GSE25742	0.934794
Whole blood of homozygous IRAK4-null donors + 2hr 2ng/mL IL1B _vs_ untreated	GSE25742	0.689944
Whole blood of homozygous IRAK4-null donors + 2hr 50ng/mL IL18 _vs_ untreated	GSE25742	0.674484
Whole blood of homozygous MYD88-null donors + 2hr 3ug/mL 3M13 _vs_ untreated	GSE25742	0.592949
Whole blood of homozygous IRAK4-null donors + 2hr 100ng/mL PAM2CSK4 _vs_ untreated	GSE25742	0.284582
Whole blood of homozygous IRAK4-null donors + 2hr 3ug/mL 3M13 _vs_ untreated	GSE25742	0.267767
Whole blood of homozygous MYD88-null donors + 2hr 50ng/mL IL33 _vs_ untreated	GSE25742	0
Whole blood of homozygous IRAK4-null donors + 2hr 50ng/mL IL33 _vs_ untreated	GSE25742	0
Whole blood of donors unstimulated - homozygous IRAK-null _vs_ wildtype	GSE25742	0
Whole blood of homozygous MYD88-null donors + 2hr 100ng/mL PAM2CSK4 _vs_ untreated	GSE25742	0
Whole blood of homozygous MYD88-null donors + 2hr 3ug/mL R848 _vs_ untreated	GSE25742	0
Whole blood of homozygous IRAK4-null donors + 2hr 100ng/mL PAM3CSK4 _vs_ untreated	GSE25742	0
Whole blood of normal donors + 2hr 50ng/mL IL33 _vs_ untreated	GSE25742	0
Whole blood of homozygous MYD88-null donors + 2hr 2ng/mL IL1B _vs_ untreated	GSE25742	-0.242984
Whole blood of homozygous MYD88-null donors + 2hr 100ng/mL PAM3CSK4 _vs_ untreated	GSE25742	-0.333482
Whole blood of homozygous MYD88-null donors + 2hr 100ng/mL flagellin _vs_ untreated	GSE25742	-0.372532
Whole blood of homozygous MYD88-null donors + 2hr 3ug/mL 3M2 _vs_ untreated	GSE25742	-0.389766
Whole blood of donors + 2hr 50ng/mL IL33 - homozygous IRAK4-null _vs_ wildtype	GSE25742	-0.435689
Whole blood of homozygous MYD88-null donors + 2hr 50ng/mL IL18 _vs_ untreated	GSE25742	-0.451611

## Sheet: TableS6
Results of in silico screen for NF-κB chemical modulators using the biomarker approach.
Bioset Name	Source	-log(p-value)	Chemical Factor
Dermal fibroblasts (C18) - 3uM sphingosine-1-phosphate treated 4hr _vs_ untreated_GPL6480	GSE56308	15.9208	sphingosine 1-phosphate
Dermal fibroblasts (NHDF) - 3uM sphingosine-1-phosphate treated 4hr _vs_ untreated_GPL6480	GSE56308	15.7212	sphingosine 1-phosphate
Lung cancer A549 cell line + Nilotinib 30000nM for 4hr _vs_ control	E-TABM-585	15.6021	Nilotinib
Primary mesothelial HPM3 cells, pleural + 5ug/cm2 crocidolite asbestos for 8hr _vs_ unexposed	GSE63966	15.1871	Asbestos, Crocidolite
Paroxetine_20uM_24hr_Chen	PMID: 24496634	13.284	Paroxetine
Macrophages monocyte-derived 10uM nutlin-3 treated 2hr _vs_ DMSO	GSE43596	13.2147	nutlin 3
Dermal fibroblasts (C18) - 3uM sphingosine-1-phosphate treated 8hr _vs_ untreated_GPL6480	GSE56308	13.2076	sphingosine 1-phosphate
HUVEC cells + 1.5 mM nickel chloride for 5hr _vs_ control	GSE4852	12.6383	nickel chloride
Bronchial epithelial BEAS-2B cells treated 4hr with 10ug/ml PM10 - indoor _vs_ outdoor	GSE34607	12.2441	Particulate Matter
Huh7 hepatocarcinoma cells 10uM GENK treated for 4hr _vs_ DMSO control	GSE39002	12.1739	genkwanin
A549 lung carcinoma cells grown in presence of 10nM geldanamycin (IC20) 48hr _vs_ vehicle	GSE26525	12.1549	geldanamycin
Monocyte derived dendritic cells + TLR4 agonist R848 2hr _vs_ untreated	GSE2706	11.7696	R848
HEK293 cells overexpression p65-S547A mutant - etoposide treated 8hr _vs_ untreated	GSE33990	11.4815	Etoposide
Bronchial epithelial BEAS-2B cells - 4hr 10ug/ml indoor PM10 _vs_ 4hr untreated	GSE34607	11.4437	Particulate Matter
Dermal fibroblasts (NHDF) - 3uM sphingosine-1-phosphate treated 8hr _vs_ untreated_GPL6480	GSE56308	11.2757	sphingosine 1-phosphate
Dermal fibroblasts (NHDF) - 3uM sphingosine-1-phosphate treated 12hr _vs_ untreated_GPL6480	GSE56308	11.1367	sphingosine 1-phosphate
Macrophages treated 6hr with 10ug curdlan _vs_ untreated controls	GSE32282	10.7959	curdlan
Hepatocellular carcinoma hepatocyte HepaRG cells + 6hr 100nM vinblastine _vs_ DMSO	GSE69851	10.3979	vinblastine
Lung epithelium A549 cells 200ug/ml silica treated from 24hr _vs_ untreated	GSE30215	10.3665	Silicon Dioxide
HL60 cells + amphotericin B, 4.4uM _vs_ DMSO vehicle	GSE5258	10.2676	Amphotericin B
Primary mesothelial HM3 cells, peritoneal + 5ug/cm2 crocidolite asbestos for 8hr _vs_ unexposed	GSE63966	10.1427	Asbestos, Crocidolite
Acute monocytic leukemia cell line THP-1 + Ganoderma lucidum polysaccharides 6hr _vs_ untreated	GSE16014	10.1308	lingzhi
Whole blood of normal donors + 2hr 3ug/mL 3M2 _vs_ untreated	GSE25742	10.0862	3M2
CML K562 cells induced for megakaryocyte differentiation with 5nM phorbol ester _vs_ untreated	GSE92878	10.0315	phorbol ester
Breast cancer cells MCF-7 expressing ERB + 10nM estradiol for 24hr _vs_ vehicle	GSE56066	9.76955	Estradiol
Monocyte derived dendritic cells matured via galectin-1 _vs_ vehicle	GSE4984	9.74473	Galectin 1
Human bronchial epithelia 75x10^-6 um2/cm2 cristobalite silica treated 24hr _vs_ saline control	GSE62769	9.69897	cristobalite silica
PC-3 prostate cancer cells treated with Arachidonic Acid _vs_ untreated	GSE3737	9.65758	Arachidonic Acid
SKBR3 line (mammary adenocarcinoma overexpressing HER2) + DOX 24hr _vs_ vehicle	GSE26599	9.40894	Doxycycline
Breast cancer MCF7 cells + 12hr 10uM Narciclasine _vs_ DMSO	GSE85871	9.38722	narciclasine
Dermal fibroblasts (C18) - 3uM sphingosine-1-phosphate treated 16hr _vs_ untreated_GPL6480	GSE56308	9.24413	sphingosine 1-phosphate
Macrophages from AMoL THP-1 cells - single-walled carbon nanotubes _vs_ water controls_GPL6244	GSE53765	9.1549	Nanotubes, Carbon
PC3 cells + pizotifen, 9.4uM _vs_ DMSO vehicle	GSE5258	9.14874	Pizotyline
Primary mesothelial HPM4 cells, pleural + 5ug/cm2 crocidolite asbestos for 8hr _vs_ unexposed	GSE63966	9.13668	Asbestos, Crocidolite
Whole blood of normal donors + 2hr 3ug/mL R848 _vs_ untreated	GSE25742	9.13077	R848
Whole blood 200ng/ml Pam3CSK4 stimulated 3hr _vs_ media control	GSE55375	9	Pam(3)CSK(4) peptide
TK6 spherocytic spleen cells 2ug/ml vincristine treated 24hr _vs_ untreated	GSE41296	8.95861	Vincristine
Whole blood of normal donors + 2hr 100ng/mL PAM3CSK4 _vs_ untreated	GSE25742	8.92082	PAM3CSK4
PBMCs of healthy volunteers - Pam3Cys stimulated 24hr _vs_ RPMI stimulated	GSE68765	8.92082	2,3-bis(palmitoyloxy)-2-propyl-1-palmitoylcysteine
PC3 cells + chloropyramine, 12.2uM _vs_ DMSO vehicle	GSE5258	8.88606	chloropyramine
Dermal fibroblasts (C18) - 3uM sphingosine-1-phosphate treated 32hr _vs_ untreated_GPL6480	GSE56308	8.85387	sphingosine 1-phosphate
PBMCs of Chinese workers with 14mo occupational benzene exposure <1ppm _vs_ 0ppm	GSE21862	8.79588	Benzene
HEK293 cells overexpression p65 wildtype - etoposide treated 8hr _vs_ untreated	GSE33990	8.79588	Etoposide
PBMCs of female Chinese workers with 14mo occupational benzene exposure <1ppm _vs_ 0ppm	GSE21862	8.74473	Benzene
Monocyte derived dendritic cells + TLR4 agonist R848 8hr _vs_ untreated	GSE2706	8.74473	R848
HEK293 cells overexpression p65-S547A mutant - etoposide treated 4hr _vs_ untreated	GSE33990	8.67778	Etoposide
PBMCs of Chinese workers with 14mo occupational benzene exposure <<1ppm _vs_ 0ppm	GSE21862	8.56864	Benzene
PBMCs of male Chinese workers with 14mo occupational benzene exposure <1ppm _vs_ 0ppm	GSE21862	8.5376	Benzene
Pancreatic duct cancer PANC-1 cells - 1uM TVB-3166 for 72hr _vs_ DMSO	GSE64337	8.50864	TVB-3166
MSCs treated with extracellular vesicles + importazole _vs_ extracellular vesicles only	GSE83559	8.49485	2,4-diaminoquinazoline
Hepatocyte-like cells derived from ESCs + 72hr 8155uM IC10 cyclophosphamide _vs_ 0.5% DMSO	GSE40117	8.45593	Cyclophosphamide monohydrate
Lung epithelium A549 cells 400ug/ml silica treated from 6hr _vs_ untreated	GSE30200	8.26761	Silicon Dioxide
TK6 spherocytic spleen cells 4ug/ml colcemid treated 24hr _vs_ untreated	GSE41296	8.25964	Colcemid
TK6 spherocytic spleen cells 4ug/ml vincristine treated 24hr _vs_ untreated	GSE41296	8.23657	Vincristine
PC3 cells + mianserin, 13.2uM _vs_ DMSO vehicle	GSE5258	8.23657	Mianserin
Breast cancer cell lines pooled + 100 ug/ml emetine dihydrochloride hydrate 10hr _vs_ control	GSE15477	8.21467	emetine dihydrochloride
Whole blood 200ng/ml Pam3CSK4 stimulated 6hr _vs_ 0hr control	GSE55375	8.18046	Pam(3)CSK(4) peptide
Lung epithelium A549 cells 800ug/ml silica treated from 6hr _vs_ untreated	GSE30180	8.0655	Silicon Dioxide
Lung cancer A549 cell line + Nilotinib 30000nM for 20hr _vs_ control	E-TABM-585	7.95861	Nilotinib
Alveolar epithelium A549 cells - 6.0ug/cm2 silica (SiO2) nanoparticles 24hr _vs_ untreated controls	GSE63806	7.92082	silica (SiO2) nanoparticles
Cervical carcinoma HeLa cells treated with DNA topoisomerase I inhibitor camptothecin _vs_ untreated	GSE48889	7.88606	Camptothecin
Immortalized mesothelial LP cells, peritoneal + 5ug/cm2 crocidolite asbestos for 8hr _vs_ unexposed	GSE63966	7.85387	Asbestos, Crocidolite
N/Tert-1 foreskin keratinocytes expressing HPV 8E6 + 2ug/ml mitomycin C 18hr _vs_ empty vector	GSE50568	7.82391	Mitomycin
HL60 cells + myricetin, 12.6uM _vs_ DMSO vehicle	GSE5258	7.74473	myricetin
MCF7 cells + ivermectin, 4.6uM _vs_ DMSO vehicle	GSE5258	7.72125	Ivermectin
Whole blood of normal donors + 2hr 100ng/mL PAM2CSK4 _vs_ untreated	GSE25742	7.67778	PAM2CSK4
LP9 mesothelial cells exposed 8hr to 5ug/cm2 nonfibrous talc _vs_ untreated	GSE14034	7.65758	Talc
Dendritic cells sorted BDCA1+ from blood + 6hr 30mg/mL Gardasil _vs_ media_GPL10558	GSE44722	7.65758	Gardasil
Detroit-562 cells + 48hr of 5uM cisplatin harvested 120hr post-treatment _vs_ untreated	GSE20185	7.61979	Cisplatin
HepG2 hepatocellular carcinoma cell line 500nM TPA treated for 12hr _vs_ DMSO control	GSE28878	7.60206	pma
Hybridoma EA.hy926 cells grown in normal folate level treated 48hr 0.5uM MTX _vs_ untreated control	GSE32008	7.5376	Methotrexate
B-cell lymphoma cell line - teniposide treated for 6hr _vs_ DMSO control	GSE60408	7.49485	teniposide
Liposarcoma cells isolated from tumors treated 24hr with 0.5ug/ml doxorubicin _vs_ vehicle	GSE12972	7.40894	Doxorubicin
PC3 cells + promethazine, 12.4uM _vs_ DMSO vehicle	GSE5258	7.31876	Promethazine
PBMCs of old adults (â‰¥65yr) - 0.5ug/mL CL097 (TLR7-8 agonist) treated 6hr _vs_ untreated	GSE62627	7.3098	CL097
HL60 cells + niclosamide, 12.2uM _vs_ DMSO vehicle	GSE5258	7.284	Niclosamide
Neutrophils pooled from 5 donors and incubated 4hr with TLR4 agonist _vs_ media controls	GSE94923	7.27572	TLR4
MSCs treated with importazole _vs_ solvent control	GSE83559	7.25964	2,4-diaminoquinazoline
HL60 cells + etoposide, 6.8uM _vs_ DMSO vehicle	GSE5258	7.16115	Etoposide
Acute monocytic leukemia cell line THP-1 + Ganoderma lucidum polysaccharides 24hr _vs_ untreated	GSE16014	7.1549	lingzhi
Ovarian cancer KURAMOCHI cells + 10X IC50 concentration of eribulin for 24hr _vs_ untreated	GSE50832	7.10237	eribulin
Monocytes from blood + 6hr 60mg/mL Varivax _vs_ media_GPL10558	GSE44722	7.08619	Varivax
Breast cancer MCF7 cells + 12hr 10uM Bruceine D _vs_ DMSO	GSE85871	7.06048	bruceine D
PBMC stimulated with BCG for 12hr _vs_ unstimulated	GSE14408	7.00877	Bromcresol Green
Breast cancer cells MCF-7 expressing ERB + 1uM genistein for 24hr _vs_ vehicle	GSE56066	6.95861	Genistein
Immature dendritic cells treated with Echinacea purpurea extracts for 4hr _vs_ untreated	GSE12259	6.82391	Plant Extracts
Acute monocytic leukemia THP-1 cells treated 6hr with 10uM mebendazole _vs_ DMSO control	GSE96544	6.82391	Mebendazole
PBMCs of young adults (â‰¤40yr) - 0.5ug/mL CL097 (TLR7-8 agonist) treated 6hr _vs_ untreated	GSE62627	6.76955	CL097
Skin fibroblasts of Li-Fraumeni patient immortalized - 5-aza-induced senescence _vs_ uninduced	GSE60340	6.74473	5-azacytidine
Bronchial mucoepidermoid carcinoma cell line H292 + 48hr 8uM pyocyanin _vs_ untreated	GSE22430	6.72125	Pyocyanine
Hepatocellular carcinoma cell line HuH-7 10uM 5-aza-dCyd treated for 5d _vs_ untreated	GSE35311	6.72125	5-azacytidine
Dermal fibroblasts (NHDF) - 3uM sphingosine-1-phosphate treated 24hr _vs_ untreated_GPL6480	GSE56308	6.61979	sphingosine 1-phosphate
Lung adenocarcinoma A549 cells 3hr after 2hr treatment 30-40mg/mL SM30 nanoparticles _vs_ untreated	GSE53700	6.61979	SM30 nanoparticles
TK6 spherocytic spleen cells 2ug/ml colcemid treated 24hr _vs_ untreated	GSE41296	6.60206	Colcemid
MCF7 cells + suloctidil, 11.8uM _vs_ DMSO vehicle	GSE5258	6.60206	Suloctidil
Hepatic stellate cell myofibroblasts 48hr - 27uM nortriptyline _vs_ ethanol controls	GSE78853	6.56864	Nortriptyline
Bronchial epithelial BEAS-2B cells treated 3wk - 0.5uM HgCl2 _vs_ acetone controls	GSE83886	6.56864	Mercuric Chloride
LP9 mesothelial cells exposed 8hr to 5ug/cm2 crocidolite asbestos _vs_ untreated	GSE14034	6.5376	Asbestos, Crocidolite
Promyelocytic leukemia NB4 cells with HOTAIRM1 shRNA + 0.5uM retinoic acid 96hr _vs_ untreated	GSE49516	6.5376	Retinoic acid
MCF7 breast cancer cell line + standard unfractionated heparin (40IUpmL) _vs_ untreated	GSE26537	6.52288	Heparin
TK6 spherocytic spleen cells 1ug/ml colcemid treated 24hr _vs_ untreated	GSE41296	6.48149	Colcemid
Breast cancer MCF-7 cells ER+ with scrambled siRNA - estrogen stimulated _vs_ unstimulated	GSE68918	6.42022	Estrogens
MRC5 cells treated 48hr with 2ug per ml cyclosporine _vs_ untreated	GSE25200	6.40894	Cyclosporine
NB4 leukemic cells expressing phosphomimetic Myc (MycD) + RA 4hr treated _vs_ control	GSE29213	6.39794	Retinoic acid
HL60 cells + mebendazole, 13.6uM _vs_ DMSO vehicle	GSE5258	6.39794	Mebendazole
Umbilical vein endothelial cells treated 24hr with 100uM sparstolonin B _vs_ DMSO vehicle controls	GSE44597	6.35655	sparstolonin B
PBMCs of Chinese workers with 14mo occupational benzene exposure >10ppm _vs_ 0ppm	GSE21862	6.34679	Benzene
PC3 cells + profenamine, 11.4uM _vs_ DMSO vehicle	GSE5258	6.34679	profenamine
Villous cytotrophoblast cells cultured for 3hr _vs_ 0hr (freshly isolated)	GSE86171	6.34679	Miscellaneous
PBMCs of healthy donors treated 24hr with GAS _vs_ untreated controls	GSE74235	6.3279	GAS
Ovarian cancer SK-OV-3 cells IRF-1 shRNA - CDDP treated 24hr _vs_ untreated	GSE38551	6.29243	CDDP
BxPC-3 primary pancreatic tumor + 1uM PMA treatment for 4hr _vs_ untreated	GSE22973	6.26761	phorbolol myristate acetate
PC3 cells + vinburnine, 13.6uM _vs_ DMSO vehicle	GSE5258	6.25964	vinburnine
Lung epithelium A549 cells 200ug/ml silica treated from 6hr _vs_ untreated	GSE30200	6.22185	Silicon Dioxide
Monocytic THP-1 cells M bovis BCG vaccine infected 3hr - 2mM Metformin treated 4hr _vs_ untreated	GSE51803	6.21467	Metformin
PBMCs phytohemagglutinin + EtOH (vehicle) treated _vs_ untreated	GSE48801	6.18709	Ethanol
Ovarian cancer COV362 cells + 10X IC50 concentration of paclitaxel for 24hr _vs_ untreated	GSE50832	6.16749	paclitaxel
TK6 spherocytic spleen cells 1ug/ml vincristine treated 24hr _vs_ untreated	GSE41296	6.1549	Vincristine
MCF7 cells + felodipine, 10.4uM _vs_ DMSO vehicle	GSE5258	6.14267	Felodipine
Breast cancer cells MCF-7 expressing ERB and ERA siRNA + 10nM estradiol _vs_ vehicle	GSE56066	6.14267	Estradiol
Breast cancer MCF7 cells - methionine deprived media treated 24hr _vs_ control media	GSE62673	6.11919	methionine deprived media
Lung cancer A549 cells treated for 1wk - 5% cigarette smoke extract _vs_ untreated controls	GSE77942	6.06048	Tobacco smoke
PBMCs of old adults (â‰¥65yr) - 0.5ug/mL CL097 (TLR7-8 agonist) treated 24hr _vs_ untreated	GSE62627	6.04096	CL097
HL60 cells + nystatin, 4.4uM _vs_ DMSO vehicle	GSE5258	6.03152	Nystatin
PBMCs of female Chinese workers with 14mo occupational benzene exposure 5-10ppm _vs_ 0ppm	GSE21862	6.00877	Benzene
MCF7 cells + azacyclonol, 15uM _vs_ DMSO vehicle	GSE5258	5.95861	azacyclonol
Small acute monocytic leukemia cells (THP-1) 100ug/ml TiO2-NB treated 24hr _vs_ untreated control	GSE42069	5.92082	titanium dioxide
Leukocytes from Lyme disease patients after 3wk doxycycline treatment _vs_ untreated healthy	GSE63085	5.92082	doxycycline
Pancreatic duct cancer PANC-1 cells - 0.1uM TVB-3166 for 72hr _vs_ DMSO	GSE64337	5.92082	TVB-3166
Bronchial epithelial BEAS-2B cells treated 3wk - 0.5uM HgCl2 and 2nM TCDD _vs_ acetone controls	GSE83886	5.92082	Mercuric Chloride
Colon carcinoma cell line HCT116 0.3uM thapsigargin _vs_ untreated controls	GSE41666	5.88606	Thapsigargin
B-cell lymphoma cell line - etoposide treated for 6hr _vs_ DMSO control	GSE60408	5.85387	etoposide
PC3 cells + beta-escin, 3.2uM _vs_ DMSO vehicle	GSE5258	5.82391	Escin
36M2 ovarian serous carcinoma cell line 30hr after treatment with carboplatin _vs_ vehicle	GSE13525	5.79588	Carboplatin
Renal carcinoma cell lines + 5-Aza-2-deoxycytidine for 5d _vs_ untreated cell lines	GSE22563	5.76955	5-azacytidine
Dendritic cells sorted BDCA1+ from blood + 6hr 6mg/mL Adacel _vs_ media_GPL10558	GSE44722	5.74473	adacel
Ovarian cancer OVCAR-4 cells + 10X IC50 concentration of paclitaxel for 24hr _vs_ untreated	GSE50832	5.74473	Paclitaxel
PC3 cells + vincamine, 11.2uM _vs_ DMSO vehicle	GSE5258	5.74473	Vincamine
Pterygia cells from Hispanic patients 200ug/mL doxycycline treated 24hr _vs_ untreated	GSE34736	5.72125	doxycycline
PC3 cells + loxapine, 9uM _vs_ DMSO vehicle	GSE5258	5.72125	Loxapine
Breast adenocarcinoma MCF7 cells treated with 1uM PP242 then 4hr with EtOH _vs_ EtOH controls	GSE73663	5.72125	PP242
Monocytes cultured in IL4 and GM-CSF + 1uM rosiglitazone 6hr _vs_ freshly isloated monocytes	GSE8658	5.72125	rosiglitazone
Hepatocellular carcinoma hepatocyte HepaRG cells + 6hr 1uM vinblastine _vs_ DMSO	GSE69851	5.69897	vinblastine
PC3 cells + anisomycin, 15uM _vs_ DMSO vehicle	GSE5258	5.60206	Anisomycin
Monocytes CD14+CD16+ unstimulated 6hr - pretreated with 500nM EX00000246 30min _vs_ media only	GSE57494	5.60206	EX00000246
HCT116 colon cancer cells + NO 24hr _vs_ untreated control	GSE3176	5.58503	Nitric Oxide
Breast adenocarcinoma MCF7 cells treated with 1uM PP242 then 4hr with 10nM E2 _vs_ EtOH controls	GSE73663	5.56864	Heterocyclic Compounds
Cervical cancer HeLa cells treated 4hr with 20ug/mL dopamine nanoparticles _vs_ untreated controls	GSE88786	5.55284	dopamine nanoparticles
HEK293 cells overexpression p65 wildtype - etoposide treated 4hr _vs_ untreated	GSE33990	5.5376	Etoposide
Alveolar epithelium A549 cells - 3.0ug/cm2 silica (SiO2) nanoparticles 24hr _vs_ untreated controls	GSE63806	5.52288	silica (SiO2) nanoparticles
Prostate cancer cells ARCaP-E (epithelial) - 1uM 5-aza-deoxycytidine treated 6d _vs_ DMSO	GSE35242	5.52288	Azacitidine
Ovarian cancer SK-OV-3 cells control shRNA - CDDP treated 24hr _vs_ untreated	GSE38551	5.52288	CDDP
Breast cancer cells MCF-7 expressing ERB and ERA siRNA + 1uM genistein _vs_ vehicle	GSE56066	5.52288	Genistein
PBMCs of young adults (â‰¤40yr) - 0.5ug/mL CL097 (TLR7-8 agonist) treated 24hr _vs_ untreated	GSE62627	5.52288	CL097
Whole blood of normal donors + 2hr 3ug/mL 3M13 _vs_ untreated	GSE25742	5.50864	3M13
Hepatocyte-like cells derived from ESCs + 72hr 100uM IC10 benzo(a)pyrene _vs_ 0.5% DMSO	GSE40117	5.49485	Benzo(a)pyrene
HL60 cells + digitoxigenin, 10.6uM _vs_ DMSO vehicle	GSE5258	5.49485	Digitoxigenin
Papillary thyroid carcinoma TPC-1 cells - 24hr with 10uM FAK inhibitor Y15 _vs_ untreated controls	GSE55603	5.49485	Y15
Skin biopsies of systemic sclerosis patients - 56d after 1.0mg/kg/wk anifrolumab _vs_ untreated	GSE65336	5.48149	anifrolumab
MCF7 cells + pimozide, 8.6uM _vs_ DMSO vehicle	GSE5258	5.46852	Pimozide
Skin biopsies of systemic sclerosis patients - 56d after 5.0mg/kg/wk anifrolumab _vs_ untreated	GSE65336	5.46852	anifrolumab
PC3 cells + azacyclonol, 15uM _vs_ DMSO vehicle	GSE5258	5.4437	azacyclonol
HL60 cells + puromycin, 7.4uM _vs_ DMSO vehicle	GSE5258	5.4437	Puromycin
AML cells from bone marrow treated 16hr with 1p DMSO _vs_ untreated	GSE48843	5.39794	Dimethyl Sulfoxide
MDA-MB-231 treated with short chain fatty acid hexosamine analog-Ac4ManLev _vs_ ethanol	GSE11407	5.33724	Hexosamines
Ovarian cancer COV362 cells + 10X IC50 concentration of eribulin for 24hr _vs_ untreated	GSE50832	5.33724	eribulin
Whole blood endotoxin challenged then LR12 treated 2hr _vs_ 0hr	GSE48311	5.31876	lissamine-rhodamine dodecanoic acid
Bronchial epithelial BEAS-2B cells treated 3wk - 10nM TCDD _vs_ acetone controls	GSE83886	5.31876	Tetrachlorodibenzodioxin
U87 glioblastoma xenografts 10mg/kg/3d bevacizumab treated _vs_ saline treated	GSE37956	5.3098	bevacizumab
Monocytes - 10uM cyclodextrin treated 6hr _vs_ untreated	GSE47189	5.284	Cyclodextrins
PC3 cells + astemizole, 8.8uM _vs_ DMSO vehicle	GSE5258	5.284	Astemizole
PC3 cells + 8-azaguanine, 26.2uM _vs_ DMSO vehicle	GSE5258	5.284	Azaguanine
Lung epithelium A549 cells 100ug/ml silica treated from 6hr _vs_ untreated	GSE30200	5.27572	Silicon Dioxide
HL60 cells + strophanthidin, 9.8uM _vs_ DMSO vehicle	GSE5258	5.25181	Strophanthidin
PBMCs of Chinese workers with 14mo occupational benzene exposure 5-10ppm _vs_ 0ppm	GSE21862	5.24413	Benzene
MCF7 cells + felodipine, 10uM _vs_ DMSO vehicle	GSE5258	5.21467	Felodipine
Lung fibroblasts DTT 12hr _vs_ DTT 0hr	GSE4301	5.20066	Dithiothreitol
Hybridoma EA.hy926 cells grown in low folate level treated 48hr 0.5uM MTX _vs_ untreated controls	GSE32008	5.19382	Methotrexate
MCF7 cells + puromycin, 7.4uM _vs_ DMSO vehicle	GSE5258	5.19382	Puromycin
Ovarian cancer OVCAR-4 cells + 10X IC50 concentration of eribulin for 24hr _vs_ untreated	GSE50832	5.1549	eribulin
Breast cancer MCF7 cells - valine deprived media treated 24hr _vs_ control media	GSE62673	5.14267	valine deprived media
Blast cells from acute myeloblastic leukemia patients - 1mM ATP treated 24hr _vs_ untreated	GSE30903	5.12494	Adenosine Triphosphate
MCF7 cells + emetine, 7.2uM _vs_ DMSO vehicle	GSE5258	5.11351	Emetine
U251 glioma cells DFO-stimulated (hypoxia-mimetic) + polyamide _vs_ unstimulated untreated control	GSE7835	5.10791	Deferoxamine mesylate
Small acute monocytic leukemia cells (THP-1) 100ug/ml MWCNT treated 24hr _vs_ untreated control	GSE42069	5.09691	Nanotubes, Carbon
MCF7 cells + fenbendazole, 13.4uM _vs_ DMSO vehicle	GSE5258	5.09691	Fenbendazole
B-cell lymphoma cell line - mitoxantrone hydrochloride treated for 6hr _vs_ DMSO control	GSE60408	5.08619	mitoxantrone hydrochloride
HL60 cells + menadione, 23.2uM _vs_ DMSO vehicle	GSE5258	5.05061	menadione
MCF7 cells + ticlopidine, 13.4uM _vs_ DMSO vehicle	GSE5258	5.04096	Ticlopidine
Breast cancer cells MCF-7 expressing ERB and ERA siRNA + 1uM liquiritigenin _vs_ vehicle	GSE56066	5.03621	liquiritigenin
HL60 cells + ouabain, 5.4uM _vs_ DMSO vehicle	GSE5258	5.03152	Ouabain
LNCaP (AR+ p53wt) cells + 100nM vitamin D _vs_ untreated	GSE17461	5.02228	Vitamin D
Colorectal cancer SW480 cells treated 72hr with 2uM crizotinib _vs_ DMSO controls	GSE93124	5.01773	crizotinib
Dendritic cells sorted BDCA1+ from blood + 6hr 6mg/mL Fluzone _vs_ media_GPL10558	GSE44722	5.00436	Fluzone
Ependymoma IN1638 primary cells treated 96hr with 5uM 5-aza2-deoxycytidine _vs_ 96hr untreated	GSE45437	5.00436	5-azacytidine
MCF7 cells + anisomycin, 15uM _vs_ DMSO vehicle	GSE5258	4.95861	Anisomycin
MCF7 cells + mebendazole, 13.6uM _vs_ DMSO vehicle	GSE5258	4.95861	Mebendazole
Monocytes treated 12hr with M. tuberculosis derived TLR2 ligand _vs_ media	GSE8921	4.95861	M. tuberculosis derived TLR2 ligand
AML KG-1a cell clones overexpressing PRKCB - 2hr with 10ng/ml PMA _vs_ matched untreated controls	GSE54484	4.92082	pma
Monocytes treated 6hr with M. tuberculosis derived TLR2 ligand _vs_ media	GSE8921	4.92082	M. tuberculosis derived TLR2 ligand
Calu-6 lung carcinoma cells exposed to 0.003 puffs/mL tobacco smoke condensate _vs_ unexposed	GSE13309	4.88606	tobacco tar
LNCaP cells transfected 42hr with SRF siRNA then treated 48hr with 5nM R1881 _vs_ vehicle	GSE22606	4.88606	R1881
HCT116 colon cancer cells + H2O2 4hr _vs_ untreated control	GSE3176	4.88606	Hydrogen peroxide
Breast adenocarcinoma MCF7 cells treated with 1uM PP242 then 4hr with 1uM PaPE _vs_ EtOH controls	GSE73663	4.88606	Heterocyclic Compounds
Ovarian cancer KURAMOCHI cells + 10X IC50 concentration of paclitaxel for 24hr _vs_ untreated	GSE50832	4.85387	paclitaxel
MCF7 cells + astemizole, 8.8uM _vs_ DMSO vehicle	GSE5258	4.85387	Astemizole
Acute monocyte leukemia THP1 cells - 50ug/mL Probioglat treated 6hr _vs_ mannitol (vehicle)	GSE68527	4.85387	Probioglat
Multiple myeloma cell lines + 5-aza-2-deoxycytidine 0.5uM _vs_ control	E-MEXP-1269	4.82391	5-azacytidine
HL60 cells + LY-294002, 10uM _vs_ DMSO vehicle	GSE5258	4.82391	LY 294002
MCF7 cells + prenylamine, 9.6uM _vs_ DMSO vehicle	GSE5258	4.82391	Prenylamine
Acute promyelocytic leukemia HL-60 cells in culture - vitamin D3 treated 72hr _vs_ untreated control	GSE67826	4.82391	Vitamin D
SK-MEL-2 melanoma cell line expressing E2F-1 - 0.1uM doxorubicin treated for 16hr _vs_ untreated	GSE2715	4.79588	Doxorubicin
Breast ductal carcinoma HCC1143 cells 72hr with 1uM BEZ235 _vs_ DMSO controls	GSE82032	4.79588	NVP BEZ235
MCF7 cells + cephaeline, 6uM _vs_ DMSO vehicle	GSE5258	4.74473	cephaelin
Lung cancer A549 cells treated for 1wk - 10% cigarette smoke extract _vs_ untreated controls	GSE77942	4.74473	Tobacco smoke
Ovarian cancer OV56 cells + 10X IC50 concentration of paclitaxel for 24hr _vs_ untreated	GSE50832	4.72125	Paclitaxel
HL60 cells + lanatoside C, 4uM _vs_ DMSO vehicle	GSE5258	4.72125	lanatoside C
PC3 cells + thioridazine, 10uM _vs_ DMSO vehicle	GSE5258	4.72125	Thioridazine
Fibroblast IMR90 cells vector 5d - 100nM etoposide 7d DNA damage induced senescence _vs_ growing	GSE53379	4.72125	etoposide
Diffuse_large B cell lymphoma OCI-LY3 cells + 0.101uM doxorubicin for 24hr _vs_ untreated	GSE51068	4.69897	doxorubicin
HL60 cells + digoxin, 5.2uM _vs_ DMSO vehicle	GSE5258	4.69897	Digoxin
HL60 cells + trifluoperazine, 10uM _vs_ DMSO vehicle	GSE5258	4.69897	Trifluoperazine
HL60 cells + ciclopirox, 15uM _vs_ DMSO vehicle	GSE5258	4.67778	ciclopirox
36M2 ovarian serous carcinoma cell line 36hr after treatment with carboplatin _vs_ vehicle	GSE13525	4.65758	Carboplatin
Breast cancer UACC-812 cells + 10X IC50 concentration of eribulin for 24hr _vs_ untreated	GSE50832	4.65758	eribulin
Detroit-562 cells + 48hr of 5uM cisplatin harvested 24hr post-treatment _vs_ untreated	GSE20185	4.63827	Cisplatin
Pterygia cells from Hispanic patients 500ug/mL doxycycline treated 24hr _vs_ untreated	GSE34736	4.63827	doxycycline
Ovarian cancer SK-OV-3 cells + 5uM dorsomorphin + 100ng/ml rBMP2 24hr _vs_ rBMP2 only	GSE60135	4.61979	dorsomorphin
B-lymphoma U937 cells treated with NO-releasing prodrug JS-K for 4hr _vs_ vehicle	GSE42344	4.60206	Nitric Oxide
Breast cancer MDA-MB-231 cells insensitive to indole-3-carbinol + 200uM I3C 24hr _vs_ control (DMSO)	GSE55897	4.60206	indole-3-carbinol
Hepatocellular carcinoma hepatocyte HepaRG cells + 6hr 10uM 1-napthylisothiocycanate _vs_ DMSO	GSE69851	4.60206	1-napthylisothiocycanate
PBMCs of female Chinese workers with 14mo occupational benzene exposure <<1ppm _vs_ 0ppm	GSE21862	4.58503	Benzene
Breast cancer CAL-51 cells + 10X IC50 concentration of eribulin for 24hr _vs_ untreated	GSE50832	4.58503	eribulin
MCF7 cells + drofenine, 11.4uM _vs_ DMSO vehicle	GSE5258	4.58503	drofenine
PC3 cells + deptropine, 7.6uM _vs_ DMSO vehicle	GSE5258	4.58503	Tropanes
PC3 cells + amitriptyline, 12.8uM _vs_ DMSO vehicle	GSE5258	4.56864	Amitriptyline
Breast cancer MCF7 cells - lysine deprived media treated 24hr _vs_ control media	GSE62673	4.56864	lysine deprived media
Skin biopsies of systemic sclerosis patients - 56d after 0.3mg/kg/wk anifrolumab _vs_ untreated	GSE65336	4.56864	anifrolumab
NB4 leukemic cells - Retinoic Acid (RA) 4hr treated _vs_ control	GSE29213	4.55284	Tretinoin
NB4 leukemic cells expressing WT myc (MycA) + RA 4hr treated _vs_ control	GSE29213	4.52288	Retinoic acid
PC3 cells + promazine, 12.4uM _vs_ DMSO vehicle	GSE5258	4.52288	Promazine
Lymphoblastoid cell lines from non-alcoholic subjects 75mM ethanol treated 24hr _vs_ untreated	GSE52553	4.50864	Ethanol
Cervical cancer HeLa cells treated 2hr with 20ug/mL dopamine nanoparticles _vs_ untreated controls	GSE88786	4.50864	dopamine nanoparticles
PC3 prostate cancer cells hypoxic (0.2% O2) condition - NO sulindac (25uM) _vs_ DMSO control	GSE34112	4.49485	NCX 1102
Colorectal cancer PDXs from RSPO3 fusion+ patients, host mice treated ETC-159 for 56hr _vs_ vehicle	GSE69687	4.49485	ETC-159
MCF7 cells + dicycloverine, 11.6uM _vs_ DMSO vehicle	GSE5258	4.48149	Dicyclomine
HL60 cells + lasalocid, 6.6uM _vs_ DMSO vehicle	GSE5258	4.48149	Lasalocid
Hepatocellular carcinoma hepatocyte HepaRG cells + 6hr 10nM retinoic acid _vs_ DMSO	GSE69851	4.48149	retinoic acid
equilin_1.5e5_Zfiltered.1	CMAP 2.0	4.46852	equilin
MCF7 cells + mefloquine, 9.6uM _vs_ DMSO vehicle	GSE5258	4.4437	Mefloquine
Breast cancer MDA-MB-468 cells (basal histology) - 1uM PKC412 treated for 6hr _vs_ DMSO control	GSE63721	4.4437	PKC412
Gluteal adipose of donors with 3600mg/d EPA/DHA for 6wk then 0.6ng/kg LPS - after _vs_ before	GSE87426	4.4437	Eicosapentaenoic Acid
NHBE cells 24hr post-exposure to 15min of reference cigarette smoke _vs_ mock exposure	GSE10700	4.42022	Tobacco smoke
Myeloma NCI-H929 cells treated 24hr with 1uM CHR 2797 _vs_ untreated controls	GSE20405	4.39794	CHR 2797
MCF7 cells + 5255229, 13uM _vs_ DMSO vehicle	GSE5258	4.39794	5255229
HL60 cells + digoxigenin, 10.2uM _vs_ DMSO vehicle	GSE5258	4.39794	Digoxigenin
PC3 cells + quinisocaine, 13uM _vs_ DMSO vehicle	GSE5258	4.38722	quinisocaine
Diffuse_large B cell lymphoma OCI-LY3 cells + 100uM blebbistatin for 24hr _vs_ untreated	GSE51068	4.37675	blebbistatin
MCF7 cells + betulinic acid, 8.8uM _vs_ DMSO vehicle	GSE5258	4.37675	betulinic acid
Prostate adenocarcinoma LNCaP cells 48hr with NT siRNA then 48hr - 5nM R1881 _vs_ vehicle controls	GSE97398	4.37675	R1881
Hepatocellular carcinoma HepaRG cells - 0.22mM 5 NC 4-acetylaminofluorene 24hr _vs_ DMSO control	GSE48990	4.36653	4-acetylaminofluorene
Endometrial cancer HEC-6 cells + 10X IC50 concentration of paclitaxel for 24hr _vs_ untreated	GSE50832	4.36653	Paclitaxel
Foreskin fibroblasts treated for 4hr - 30uM GSK126 _vs_ DMSO controls	GSE99840	4.36653	GSK-126
Aortic endothelial cells overexpressing Lox-1 + oxLDL 2hr _vs_ untreated culture 2hr	GSE13139	4.34679	Lipoproteins, LDL
MCF7 cells + terfenadine, 8.4uM _vs_ DMSO vehicle	GSE5258	4.34679	Terfenadine
PC3 cells + strophanthidin, 9.8uM _vs_ DMSO vehicle	GSE5258	4.33724	Strophanthidin
Bronchial epithelial BEAS-2B cells treated 3wk - 2nM TCDD _vs_ acetone controls	GSE83886	4.33724	Tetrachlorodibenzodioxin
Hepatocellular carcinoma hepatocyte HepaRG cells + 6hr 1uM thyroxine _vs_ DMSO	GSE69851	4.3098	thyroxine
PC3 cells + chlorpromazine, 11.2uM _vs_ DMSO vehicle	GSE5258	4.29243	Chlorpromazine
Mammary luminal epithelial cells treated 36hr with 5-flourouracil _vs_ media alone	GSE763	4.29243	5-Fluorouracil
PC3 prostate cancer cells + 5.5uM 4-hydroperoxy cyclophosphamide 48hr _vs_ untreated	GSE27930	4.284	4-hydroperoxy cyclophosphamide
PC3 cells + suloctidil, 11.8uM _vs_ DMSO vehicle	GSE5258	4.284	Suloctidil
Foreskin fibroblasts treated for 4hr - 35uM GSK343 _vs_ DMSO controls	GSE99840	4.284	GSK343
NB4 leukemic cells treated with 25uM AraC 16hr + 10nM RA 4hr _vs_ control	GSE29213	4.27572	Retinoic acid
MCF7 cells + tretinoin, 13.4uM _vs_ DMSO vehicle	GSE5258	4.27572	Retinoic acid
Bronchial epithelial cells 24hr post-15min cigarette smoke exposure _vs_ air exposure	GSE10718	4.25964	Tobacco smoke
PC3 cells + levomepromazine, 9uM _vs_ DMSO vehicle	GSE5258	4.25181	levomepromazine
Th17 cells from healthy donors - treated with 1ug/ml adalimumab _vs_ matched untreated controls	GSE51540	4.24413	adalimumab
Dermal fibroblasts (NHDF) - 3uM sphingosine-1-phosphate treated 2hr _vs_ untreated_GPL6480	GSE56308	4.23657	sphingosine 1-phosphate
Ovarian cancer TOV-21G cells + 10X IC50 concentration of paclitaxel for 24hr _vs_ untreated	GSE50832	4.23657	Paclitaxel
Skin of melanoma patients treated with 0.4% diphencyprone at non-lesional site after 3d _vs_ 0d	GSE82105	4.23657	diphencyprone
Ovarian cancer EFO-27 cells + 10X IC50 concentration of eribulin for 24hr _vs_ untreated	GSE50832	4.22915	eribulin
Ovarian cancer EFO-21 cells + 10X IC50 concentration of paclitaxel for 24hr _vs_ untreated	GSE50832	4.22915	paclitaxel
PC3 cells + domperidone, 7.4uM _vs_ DMSO vehicle	GSE5258	4.22915	Domperidone
HCT116 colon cancer cells + NO 8hr _vs_ untreated control	GSE3176	4.22185	Nitric Oxide
PBMCs of female Chinese workers with 14mo occupational benzene exposure >10ppm _vs_ 0ppm	GSE21862	4.21467	Benzene
Ovarian cancer DOV13 cells + GI50 concentration of cisplatin for 48hr _vs_ untreated	GSE47856	4.21467	Cisplatin
Cervical carcinoma HeLa cells treated 6hr with casiopeina-II-glycine _vs_ untreated controls	GSE41827	4.20066	casiopeina II-glycine
HL60 cells + cephaeline, 6uM _vs_ DMSO vehicle	GSE5258	4.19382	cephaelin
MCF7 cells + lycorine, 12.4uM _vs_ DMSO vehicle	GSE5258	4.17393	lycorine
HL60 cells + terfenadine, 8.4uM _vs_ DMSO vehicle	GSE5258	4.17393	Terfenadine
HL60 cells + monensin, 5.8uM _vs_ DMSO vehicle	GSE5258	4.14874	Monensin
Aortic endothelial cells with M-199 - 4hr with 40ug/mL Ox-PAPC _vs_ untreated	GSE89970	4.14267	oxidized-L-alpha-1-palmitoyl-2-arachidonoyl-sn-glycero-3-phosphorylcholine
HL60 cells + anisomycin, 15uM _vs_ DMSO vehicle	GSE5258	4.12494	Anisomycin
Endometrial cancer HEC-88nu cells + 10X IC50 concentration of paclitaxel for 24hr _vs_ untreated	GSE50832	4.11919	paclitaxel
Activated peripheral blood T cells + H202 4hr _vs_ 0hr	GSE6607	4.11351	Hydrogen peroxide
Hepatic stellate cell myofibroblasts 16hr - 2.5ng/ml TGFB1 and 27uM nortriptyline _vs_ TGFB1 only	GSE78853	4.10791	nortriptyline
Papillary thyroid carcinoma B-CPAP cells - 24hr with 10uM FAK inhibitor Y15 _vs_ untreated controls	GSE55603	4.10237	Y15
PC3 cells + niclosamide, 12.2uM _vs_ DMSO vehicle	GSE5258	4.09691	Niclosamide
MCF7 cells + resveratrol, 10uM _vs_ DMSO vehicle	GSE5258	4.09151	resveratrol
Breast cancer-associated fibroblasts 3d after 24hr treatment with 0.65uM paclitaxel _vs_ untreated	GSE23399	4.08619	Paclitaxel
HL60 cells + helveticoside, 7.4uM _vs_ DMSO vehicle	GSE5258	4.08619	helveticoside
NSCLC HCC827 cells 48hr with MRC-5 cell co-culture - 24hr with 0.5uM gefitinib _vs_ untreated	GSE75309	4.08092	gefitinib
Multiple myeloma RPMI8226 cells + 50uM GBZ (Guanabenz) for 24hr _vs_ untreated	GSE60981	4.07572	Guanabenz
Breast cancer MCF7 cells - isoleucine deprived media treated 24hr _vs_ control media	GSE62673	4.07572	isoleucine deprived media
Alveolar adenocarcinoma A549 cells - 1% butanal treated 48hr _vs_ DMSO control	GSE56005	4.07058	butyraldehyde
Hepatocellular carcinoma cell line HepG2 - 7uM cisplatin treated 24hr _vs_ PBS control	GSE38122	4.0655	Cisplatin
Bronchial epithelial BEAS-2B cells - 10hr 10ug/ml indoor PM10 _vs_ 10hr untreated	GSE34607	4.06048	Particulate Matter
T47D-Y breast cancer cells expressing WT PR - synthetic PR ligand R5020 6hr _vs_ vehicle	GSE34149	4.05552	R5020
Acute monocytic leukemia THP-1 cells PMA 48hr _vs_ untreated	GSE52292	4.03621	pma
Ovarian cancer OVSAHO cells + 10X IC50 concentration of eribulin for 24hr _vs_ untreated	GSE50832	4.03152	eribulin
AGS gastric cancer cells expressing NET1 (65) shRNA stimulated 4hr with LPA _vs_ unstimulated	GSE26309	4.02687	lysophosphatidic acid
Bronchial epithelial BEAS-2B cells treated 10hr with 10ug/ml PM10 - indoor _vs_ outdoor	GSE34607	4.02687	Particulate Matter
Monocytes from healthy donors - 1mM TLR8 agonist treated overnight _vs_ vehicle control	GSE64480	4.01773	TLR8 agonist
MCF7 cells + tamoxifen, 7uM _vs_ DMSO vehicle	GSE5258	4.00436	Tamoxifen
Alveolar macrophages + PM2.5 particles for 4hr _vs_ vehicle	GSE10394	4	Particulate Matter
MDA-MB-231 treated with short chain fatty acid hexosamine analog-C1OH-But3GalNAc _vs_ ethanol	GSE11407	4	Hexosamines
Calu-6 lung carcinoma cells exposed to 0.001 puffs/mL tobacco smoke condensate _vs_ unexposed	GSE13309	4	tobacco tar
DU145 cells treated with R547 at IC90 for 2hr _vs_vehicle 2hr	GSE15396	4	R547
Dendritic cells treated 2d with 1ug/mL Cordyceps sinensis _vs_ untreated	GSE24191	4	Drugs, Chinese Herbal
MCF7 cell line ERK2-siRNA transfected then 10nM estradiol treated 24hr _vs_ vehicle treated	GSE24592	4	Estradiol
Cervical carcinoma SiHa cells 50ug/ml cidofovir treated 48hr _vs_ untreated	GSE26748	4	cidofovir
MCF7 breast cancer cells in 1% O2 10mM Lactate pH 6.7 24hr _vs_ untreated control	GSE29406	4	lactic acid
PC3 prostate cancer cells + 0.5uM Latrunculin B (Rho-transcription inhibitor) 24hr _vs_ DMSO	GSE30188	4	latrunculin B
PC3 prostate cancer cells + 0.5uM Latrunculin B (Rho-transcription inhibitor) 2hr _vs_ DMSO 24hr	GSE30188	4	latrunculin B
Liver carcinoma HepG2 cells - 10uM cadmium treated for 24hr _vs_ untreated	GSE31286	4	Cadmium
TK6 spherocytic spleen cells 200uM formaldehyde treated 24hr _vs_ untreated	GSE41296	4	formalin
Lung cancer A549 cells treated with Tamarind seed polysaccharide PST001 _vs_ untreated	GSE41598	4	Polysaccharides
Olfactory neurosphere cells - 25ug/ml coated MAX ZnO nanoparticle treated 6hr _vs_ untreated	GSE45322	4	Zinc Oxide Nanoparticles
N/Tert-1 foreskin keratinocytes expressing HPV 16E6 + 2ug/ml mitomycin C 18hr _vs_ H2O ctrl	GSE50568	4	Mitomycin
Ovarian cancer TOV-21G cells + 10X IC50 concentration of eribulin for 24hr _vs_ untreated	GSE50832	4	eribulin
Endometrial cancer SNG-II cells + 10X IC50 concentration of paclitaxel for 24hr _vs_ untreated	GSE50832	4	Paclitaxel
Diffuse_large B cell lymphoma OCI-LY3 cells + 100uM methotrexate for 24hr _vs_ untreated	GSE51068	4	methotrexate
Diffuse_large B cell lymphoma OCI-LY3 cells + 0.114uM trichostatin A for 24hr _vs_ untreated	GSE51068	4	trichostatinA
Lymphoblastoid cell lines (EBV transformed) - 2uM activated simvastatin 24hr _vs_ sham control	GSE51444	4	Simvastatin
HL60 cells + emetine, 7.2uM _vs_ DMSO vehicle	GSE5258	4	Emetine
PC3 cells + mebendazole, 13.6uM _vs_ DMSO vehicle	GSE5258	4	Mebendazole
HL60 cells + perhexiline, 10.2uM _vs_ DMSO vehicle	GSE5258	4	Perhexiline
MCF7 cells + theobromine, 22.2uM _vs_ DMSO vehicle	GSE5258	4	Theobromine
PC3 cells + thioridazine, 9.8uM _vs_ DMSO vehicle	GSE5258	4	Thioridazine
MCF7 cells + trifluoperazine, 10uM _vs_ DMSO vehicle	GSE5258	4	Trifluoperazine
PC3 cells + triprolidine, 12.8uM _vs_ DMSO vehicle	GSE5258	4	Triprolidine
Alveolar adenocarcinoma A549 cells - 1% pentanal treated 48hr _vs_ DMSO control	GSE56005	4	pentanal
Astrocytes from human fetal cortex 6d post 200uM hydrogen peroxide treated 2hr _vs_ untreated	GSE58910	4	hydrogen peroxide
Human bronchial epithelia 15x10^-6 um2/cm2 crocidolite asbestos treated 24hr _vs_ saline control	GSE62769	4	crocidolite asbestos
Breast adenocarcinoma MCF7 cells treated 4d with 5uM AZA _vs_ DMSO	GSE71363	4	Azacitidine
THP-1 cell line infected with B. pseudomallei and ceftazidime treated _vs_ uninfected untreated	GSE7577	4	Ceftazidime
Lung adenocarcinoma HCC4006 cells 24hr with 100nM gefitinib _vs_ DMSO controls	GSE80802	4	gefitinib
Bone osteosarcoma SJSA-1 cells treated 12hr with 375uM 5-FU _vs_ DMSO control	GSE89807	4	Fluorouracil
Prostate adenocarcinoma LNCaP cells 48hr with 5nM R1881 _vs_ DMSO controls	GSE97398	4	R1881
Cycloheximide 4hrs TK6 Cells	PMID: 29203651	4	Cycloheximide
CD34+ hematopoietic stem cells from CML patients after imatinib therapy _vs_ before	GSE12211	-4	imatinib
HEK293 cells cultured 7d in high glucose (450 mg/dl) media _vs_ low glucose (100 mg/dl)	GSE15575	-4	Glucose
Melanoma Me23682 cells Apollon siRNA for 24hr then 5nM PD0235901 treated 8hr _vs_ untreated	GSE34686	-4	PD 0325901
Osteosarcoma U2OS cells overexpressing GR allele E773R + 100nM dexamethasone 24hr _vs_ 0hr ethanol	GSE45407	-4	Dexamethasone
Prostate RWPE cells overexpressing ERG - 500nM JQ1 24hr _vs_ untreated	GSE55063	-4	JQ1
Melanoma Me13 cells 8hr with 0.1uM AZD6244 _vs_ untreated controls	GSE59882	-4	AZD 6244
B lymphoblast TK6 cells treated 24hr with 0.01mm Benzene _vs_ untreated	GSE87005	-4	Benzene
Lung cancer 11-18 cells EGFR mutant, expressing relA[S536E] + 100nM erlotinib _vs_ DMSO	GSE65420	-4.02228	erlotinib
Lung fibroblasts mometasone treated for 6hr _vs_ 0hr baseline control	GSE30242	-4.04576	mometasone
Macrophages cultured with Rosiglitazone - 72hr _vs_ 12hr	GSE16385	-4.08092	rosiglitazone
Cervical cancer HeLa cells - 3hr cholesterol depleted with 2p HBCD _vs_ 3hr untreated	E-TABM-599	-4.10237	2-hydroxypropyl-beta-cyclodextrin
Prostate cancer PC3 cells overexpressing ERG - 500nM JQ1 24hr _vs_ untreated	GSE55063	-4.10791	JQ1
Lung fibroblasts formoterol treated for 6hr _vs_ 0hr baseline control	GSE30242	-4.1549	formoterol
Scalp biopsies of alopecia areata patients treated 3mo with 5mg tofacitinib - after 8wk _vs_ before	GSE80688	-4.16115	tofacitinib
Melanoma Me13 cells 8hr with 0.5uM PLX4720 _vs_ untreated controls	GSE59882	-4.18046	PLX4720
SK-N-SH neuroblastoma cells treated 6hr with 10uM risperidone _vs_ DMSO	GSE36678	-4.25181	Risperidone
HCMV-infected monocytes pretreated with BAY 11-7082 _vs_ untreated	GSE9601	-4.37675	BAY 11-7082
Bronchial epithelial cells patients without COPD - current smokers _vs_ ex-smoker	GSE37147	-4.38722	Tobacco smoke
Rectal mucosal biopsies of ulcerative colitis non-inflamed - ex vivo 50mM 5-ASA 6hr _vs_ untreated	GSE46451	-4.38722	Mesalamine
SAEC-hTERT treated 6mo - dispersed ultrafine carbon black _vs_ saline	GSE41178	-4.42022	Carbon Black
Airway smooth muscle cells treated 4hr with 1uM dexamethasone _vs_ untreated	GSE34313	-4.46852	Dexamethasone
Bronchial epithelial cells COPD patients - current smokers _vs_ ex-smoker	GSE37147	-4.46852	Tobacco smoke
Dendritic cells derived from immature monocytes - dexamethasone treated _vs_ untreated	GSE56017	-4.46852	Dexamethasone
Breast adenocarcinom MDA-MB-231 cells treated with 100nM dexamethasone for 2hr _vs_ vehicle	GSE56022	-4.52288	Dexamethasone
Breast adenocarcinom MDA-MB-231 cells treated with 100nM dexamethasone for 4hr _vs_ vehicle	GSE56022	-4.5376	Dexamethasone
Lung fibroblasts mometasone treated for 3hr _vs_ 0hr baseline control	GSE30242	-4.58503	mometasone
Skin biopsies from nickel-allergic subjects 7hr after nickel-sulfate treatment _vs_ before	GSE6281	-4.60206	nickel-sulfate
Hepatocytes of female donors treated 24hr with 30uM simvastatin _vs_ 0uM	TG-GATES	-4.60206	Simvastatin
Osteosarcoma US0S cells with HIC5 siRNA knockdown treated with 100nM dexamethasone 4hr _vs_ 0hr	GSE46448	-4.61979	Dexamethasone
Primary human hepatocytes + 25uM phenethyl isothiocyanate for 48hr _vs_ vehicle	GSE20479	-4.63827	phenethyl isothiocyanate
Hepatocytes treated for 72hr - 50uM tolvaptan _vs_ DMSO controls	GSE99878	-4.67778	tolvaptan
Breast cancer MDA-MB-436 cerebral xenograft - carboplatin _vs_ PBS control_GPL10481	GSE55399	-4.69897	Carboplatin
Macrophages (monocyte-derived) in culture treated with 100nM dexamethasone for 24hr _vs_ untreated	GSE61880	-4.74473	Dexamethasone
Breast adenocarcinom MDA-MB-231 cells treated with 10uM compound A for 2hr _vs_ vehicle	GSE56022	-4.74473	2-(4-acetoxyphenyl)-2-chloro-N-methyl-ethylammonium chloride
Umbilical vein endothelial cells + 2hr with 500nM JQ1 then 1hr added 25ng/mL TNFA _vs_ 1hr TNFA	GSE53999	-4.79588	JQ1
PBMCs of African-American patients dexamethasone treated for 24d _vs_ 8d	GSE50012	-4.92082	Dexamethasone
Osteosarcoma U2OS cells overexpressing GR allele A477T + 100nM dexamethasone 24hr _vs_ 0hr ethanol	GSE45407	-5	Dexamethasone
Activated peripheral blood T cells + H202 4hr _vs_ without H202 4hr	GSE6607	-5	Hydrogen peroxide
2-Nitrofluorene 7hrs D2 TK6 Cells	PMID: 30488505	-5.00877	2-Nitrofluorene
Mantle cell lymphoma REC-1 cells - 10ug/mL obinutuzumab + 10ug/mL rituximab _vs_ obinutuzumab only	GSE54169	-5.02687	rituximab
Macrophages (monocyte-derived) in culture treated with 100nM dexamethasone for 4hr _vs_ untreated	GSE61880	-5.0655	Dexamethasone
Hepatocytes differentiated from ESC with 10uM SB203580 _vs_ without SB203580	GSE76098	-5.07058	SB203580
Osteosarcoma US0S cells with HIC5 siRNA knockdown treated with 100nM dexamethasone 24hr _vs_ 0hr	GSE46448	-5.13077	Dexamethasone
Monocytic THP-1 cells M bovis BCG vaccine infected 3hr - 2mM Metformin treated 48hr _vs_ untreated	GSE51803	-5.22915	Metformin
Prostate carcinoma PC-3 cells treated 24hr with 10uM GSK525762A _vs_ DMSO vehicle	GSE56352	-5.45593	GSK525762A
Macrophages (monocyte-derived) in culture treated with 100nM dexamethasone for 10hr _vs_ untreated	GSE61880	-5.63827	Dexamethasone
Leukocytes from Lyme disease patients 6mo after 3wk doxycycline treatment _vs_ pretreatment	GSE63085	-5.67778	doxycycline
Chronic lymphocytic leukemia B cells - 1uM MLN4924 treated 24hr _vs_ untreated	GSE44864	-6.05061	MLN4924
A375 melanoma cells treated 12hr with 5uM KINK-1 (kinase inhibitor of NF-kappaB-1) _vs_ untreated	GSE8772	-6.0655	KINK-1
RA synovial tissue - close to cartilage + infliximab _vs_ untreated	E-TABM-104	-6.07058	infliximab
Prostate cancer androgen-independent PC3 cells + 15uM sulforaphane for 6hr _vs_ vehicle (DMSO)	GSE48812	-6.08619	sulforafan
Melanoma 1205Lu cells in culture - 0.05uM SNS-314 treated for 24hr _vs_ untreated	GSE38466	-6.12494	SNS-314
PBMCs of African-American patients dexamethasone treated for 24d _vs_ vehicle control	GSE50012	-6.31876	Dexamethasone
Osteoblasts from fetuses 5d post differentiation - treated with 250nM JQ1 _vs_ DMSO control	GSE82289	-6.4437	JQ1
Skin biopsy of atopic dermatitis patients + 0.1% betamethasone cream 2x/d/22d _vs_ baseline	GSE32473	-6.46852	Betamethasone
Melanoma 1205Lu cells in culture - 0.5uM AZD1152 treated for 24hr _vs_ untreated	GSE38466	-6.5376	AZD1152
Mantle cell lymphoma Mino cells AEB071 sensitive + 2.5uM AEB071 for 3hr _vs_ vehicle (DMSO)	GSE42549	-6.56864	AEB071
A375 melanoma cells treated 24hr with 5uM KINK-1 (kinase inhibitor of NF-kappaB-1) _vs_ untreated	GSE8772	-6.76955	KINK-1
PBMCs of African-American patients dexamethasone treated for 8d _vs_ vehicle control	GSE50012	-6.85387	Dexamethasone
Alveolar macrophages of healthy smokers _vs_ non-smokers	GSE13931	-6.88606	Tobacco smoke
Skin biopsy of atopic dermatitis patients + 1% pimecrolimus cream 2x/d/22d _vs_ baseline	GSE32473	-6.95861	pimecrolimus
Leukocytes 4hr post 1ng/kg LPS - pretreated 48hr prior with etanercept _vs_ placebo	GSE36177	-6.95861	etanercept
Melanoma 1205Lu cells in culture - 0.05uM SNS-314 treated for 18hr _vs_ untreated	GSE38466	-7.36653	SNS-314
PBMCs of European-American patients dexamethasone treated for 24d _vs_ vehicle control	GSE50012	-7.36653	Dexamethasone
Hodgkins lymphoma HDLM-2 cell line - 100nM givinostat treated 24hr _vs_ vehicle control	GSE31060	-7.60206	givinostat
Chronic lymphocytic leukemia PBMCs IGHV mutant/ZAP-70low - dexamethasone 6hr _vs_ untreated	GSE33135	-7.95861	Dexamethasone
2-Nitrofluorene 7hrs D3 TK6 Cells	PMID: 30488505	-8.02228	2-Nitrofluorene
Melanoma 1205Lu cells in culture - 0.5uM AZD1152 treated for 18hr _vs_ untreated	GSE38466	-8.09151	AZD1152
Lung cancer 11-18 cells EGFR mutant + 5uM PB-1086 _vs_ DMSO	GSE65420	-8.18046	PB-1086
SAEC-hTERT treated 6mo - dispersed multi-walled carbon nanotube _vs_ saline	GSE41178	-8.56864	Nanotubes, Carbon
Lung cancer 11-18 cells EGFR mutant + 5uM PB-1086 and 100nM erlotinib _vs_ erlotinib only	GSE65420	-8.58503	PB-1086
Melanoma 1205Lu cells in culture - 0.05uM SNS-314 treated for 12hr _vs_ untreated	GSE38466	-8.61979	SNS-314
PBMCs of European-American patients dexamethasone treated for 8d _vs_ vehicle control	GSE50012	-8.82391	Dexamethasone
SAEC-hTERT treated 6mo - dispersed single-walled carbon nanotube _vs_ saline	GSE41178	-8.88606	Nanotubes, Carbon
Lung microvascular endothelial cells + 3hr 10ng/mL TNF post 1hr 100uM UM101 _vs_ DMSO + TNF	GSE93330	-9.04096	UM101
HUVEC cells treated with 10ng/ml TNF-alpha and 100uM N-octanoyldopamine 24hr _vs_ TNF-alpha only	GSE34059	-9.31876	N-octanoyldopamine
Osteosarcoma US0S cells with HIC5 siRNA knockdown treated with 100nM dexamethasone 2hr _vs_ 0hr	GSE46448	-9.48149	Dexamethasone
Melanoma 1205Lu cells in culture - 0.05uM SNS-314 treated for 6hr _vs_ untreated	GSE38466	-9.56864	SNS-314
Melanoma 1205Lu cells in culture - 0.5uM AZD1152 treated for 12hr _vs_ untreated	GSE38466	-10.1135	AZD1152
Lung cancer A549 cells 10uM PS1145 treated 1.5hr + 10ng/ml TNFa 12hr _vs_ TNFa only	GSE34329	-10.3468	PS1145
Melanoma 1205Lu cells in culture - 0.5uM AZD1152 treated for 6hr _vs_ untreated	GSE38466	-10.6383	AZD1152
MCF10A cells expressing PIK3CA E545K mutant - BAY-65-1942 treated 4hr _vs_ DMSO control	GSE33403	-12.1938	Bay 65-1942
MCF10A cells expressing PIK3CA H1047R mutant - BAY-65-1942 treated 4hr _vs_ DMSO control	GSE33403	-14.1938	Bay 65-1942

## Sheet: Table S7
Putative activators identified by Tox21 NF-kB Assay
Chemical	CAS	AC50	EFFICACY	FLAG	Hit in microarray compendium	Outcome in NCATS Follow-up	Examined in wild-type and NFKB1-null cells by RT-qPCR
9-Ethyl-3-nitro-9H-carbazole	86-20-4	61.6448	12.7423	NA	NA	active agonist	1
Aminoquinuride dihydrochloride	5424-37-3	22.1476	15.7686	NA	NA	active agonist	1
Benzo(b)fluoranthene	205-99-2	54.941	58.5067	NA	NA	active agonist	1
Carbocyanine	605-91-4	19.7391	38.7397	NA	NA	active agonist	1
Cridanimod	38609-97-1	20.5113	82.3918	NA	NA	active agonist	1
Dimethisoquin hydrochloride	2773-92-4	11.5344	19.7393	NA	NA	active agonist	1
Falnidamol dihydrochloride	1216920-18-1	13.4481	44.7814	NA	NA	active agonist	1
Lacidipine	103890-78-4	23.0141	17.5935	NA	NA	active agonist	1
Lintitript	136381-85-6	0.258222	17.8991	NA	NA	active agonist	1
Methyl 3-amino-5,6-dichloropyrazine-2-carboxylate	1458-18-0	15.089	51.3151	NA	NA	active agonist	1
Mitoxantrone	70476-82-3	0.425266	17.5447	NA	GSE60408: B-cell lymphoma cell line	active agonist	1
Thioridazine	50-52-2	23.9145	14.7256	NA	GSE5258: PC-3 Cell Line [prostate cancer], 9.8uM, 10uM	inconclusive	1
Thioridazine hydrochloride	130-61-0	25.3953	16.8285	NA	NA	active agonist	1
Triamterene	396-01-0	23.9145	20.1884	NA; blue (460 nm) auto fluorescent	NA	active agonist	1
Vincamine	1617-90-9	34.6654	13.8849	NA	GSE5258: PC-3 Cell Line [prostate cancer], 11.2uM	active agonist	1
(9Z)-N,N-Bis(2-hydroxyethyl)octadec-9-enamide	93-83-4	40.2736	17.7893	NA	NA	NA
1,3-Diiminobenz(f)isoindoline	65558-69-2	50.8823	42.7701	blue (460 nm) auto fluorescent;		NA
2-Chloroanthracene	17135-78-3	26.4763	15.3383	possible blue (460 nm) auto fluorescent;		NA
4-Aminofolic acid	54-62-6	51.2716	26.4646	blue (460 nm) auto fluorescent;		NA
4-Methylumbelliferone	90-33-5	47.1227	19.1537	blue (460 nm) auto fluorescent;		NA
4-Methylumbelliferone hydrate	103764-33-6	48.9662	23.8575	blue (460 nm) auto fluorescent;		NA
5-Methoxy-N,N-diisopropyltryptamine hydrochloride	2426-63-3	4.14271	12.7991	NA	NA	active agonist
7-(Dimethylamino)-4-methylcoumarin	87-01-4	48.9662	48.0536	blue (460 nm) auto fluorescent;		NA
7,12-Dimethylbenz(a)anthracene	57-97-6	43.1984	52.1126	blue (460 nm) auto fluorescent;		NA
7-Diethylamino-4-methylcoumarin	91-44-1	38.9	48.5064	blue (460 nm) auto fluorescent;		NA
7-Diethylamino-4-methylcoumarin	91-44-1	40.7485	63.0674	blue (460 nm) auto fluorescent;		NA
7-Methylbenzo(a)pyrene	63041-77-0	3.04322	16.1962	blue (460 nm) auto fluorescent;		NA
9,10-Dihydrobenzo[a]pyren-7(8H)-one	3331-46-2	49.5899	101.573	blue (460 nm) auto fluorescent;		NA
9-Aminoacridine, monohydrochloride, monohydrate	52417-22-8	18.9959	11.7733	NA; blue (460 nm) auto fluorescent	NA	inconclusive
9-Bromoanthracene	1564-64-3	55.4927	26.547	blue (460 nm) auto fluorescent;		NA
9-Cyanoanthracene	1210-12-4	8.05042	22.2436	blue (460 nm) auto fluorescent;		NA
alpha-Terthiophene	1081-34-1	47.1227	20.3347	blue (460 nm) auto fluorescent;		NA
Anthracene	120-12-7	54.941	18.061	possible blue (460 nm) auto fluorescent;		NA
Benzo(a)pyrene	50-32-8	3.96531	17.9854	blue (460 nm) auto fluorescent;	GSE40117: Hepatocyte-like cells derived from ESCs; 100uM IC10 benzo(a)pyrene	NA
Benzo(e)pyrene	192-97-2	54.5782	20.7519	possible blue (460 nm) auto fluorescent;		NA
Benzo(k)fluoranthene	207-08-9	3.83534	78.1485	blue (460 nm) auto fluorescent;		NA
Bis(cyclopentadienyl)vanadium chloride	12083-48-6	22.8644	30.6117	possible blue (460 nm) auto fluorescent;		NA
C.I. Fluorescent Brightener 220	16470-24-9	34.3648	18.7608	blue (460 nm) auto fluorescent;		NA
Coumestrol	479-13-0	52.6835	12.0711	blue (460 nm) auto fluorescent;		NA
Crystal Violet lactone	1552-42-7	48.8285	85.2675	possible blue (460 nm) auto fluorescent;		NA
Curcumin	458-37-7	54.2531	15.3568	blue (460 nm) auto fluorescent;		NA
Dipyridamole	58-32-2	20.5113	16.7459	NA	NA	inactive
Disiquonium chloride	68959-20-6	22.7281	24.1573	NA	NA	NA
Disodium 4,4'-bis(2-sulfostyryl)biphenyl	27344-41-8	44.2528	25.3908	blue (460 nm) auto fluorescent;		NA
Duloxetine hydrochloride	136434-34-9	23.0141	10.8587	NA	NA	inactive
Famoxadone	131807-57-3	55.2705	27.5093	NA	NA	inconclusive
Hydrastinine hydrochloride	4884-68-8	51.2058	14.9206	blue (460 nm) auto fluorescent;		NA
Lovastatin	75330-75-5	64.9432	34.6504	NA	NA	inactive
Monotridecyl phosphate	5116-94-9	0.404169	11.8337	NA	NA	NA
N-Arachidonylglycine	179113-91-8	23.0141	10.6198	NA	NA	inactive
Nelfinavir mesylate	159989-65-8	47.7108	14.58	NA	NA	inactive
Octadecyl sulfate sodium salt	1120-04-3	26.499	15.2774	NA	NA	NA
SB413217A	NOCAS_47325	21.9216	12.2268	NA	NA	inconclusive
Sertindole	106516-24-9	26.8325	20.3866	NA	NA	inactive
Zinc pyrithione	13463-41-7	0.0623016	14.3694	NA	NA	inconclusive

## Sheet: TableS8
Putative activators identified by ToxCast NF-kB Assay
chnm	casn	AC50 (uM)	EFFICACY (fold increase)	flag_ids	flags	Examined in wild-type and NFKB1-null cells by RT-qPCR
1,10-Phenanthroline	66-71-7	77.0571	3.16346	NA	NA	1
1,4-Dihydroxyanthracene-9,10-dione	81-64-1	2.12547	1.86884	16	Hit-call potentially confounded by overfitting	1
1-Amino-2-methylanthraquinone	82-28-0	33.5729	2.95292	16	Hit-call potentially confounded by overfitting	1
Aloe-emodin	481-72-1	9.56465	2.11295	NA	NA	1
Apigenin	520-36-5	24.3165	6.36829	NA	NA	1
Biochanin A	491-80-5	128.612	3.19098	6	Only highest conc above baseline, active	1
C.I. Disperse Yellow 64	10319-14-9	26.3734	2.03771	16	Hit-call potentially confounded by overfitting	1
Chlorhexidine diacetate	56-95-1	30.4311	4.09571	NA	NA	1
Chlorophacinone	3691-35-8	31.7966	4.89771	NA	NA	1
Chlorpyrifos-methyl	5598-13-0	9.02239	1.60347	16|11	Hit-call potentially confounded by overfitting|Borderline active	1
Chrysin	480-40-0	11.4156	2.68846	NA	NA	1
Flavone	525-82-6	71.159	5.43302	NA	NA	1
Hexythiazox	78587-05-0	26.5959	2.46752	16	Hit-call potentially confounded by overfitting	1
Phenyl 1-hydroxy-2-naphthoate	132-54-7	81.6766	1.95611	16	Hit-call potentially confounded by overfitting	1
Prodiamine	29091-21-2	34.6378	2.92554	16	Hit-call potentially confounded by overfitting	1
Quinalizarin	81-61-8	27.3202	2.44647	NA	NA	1
Tebufenpyrad	119168-77-3	0.804216	2.9147	NA	NA	1
(2R,6S)-Fenpropimorph	67564-91-4	130.47	1.85422	16|6	Hit-call potentially confounded by overfitting|Only highest conc above baseline, active
1-(2,3,8,8-Tetramethyl-1,2,3,4,5,6,7,8-octahydronaphthalen-2-yl)ethanone	54464-57-2	114.377	1.71318	16|6	Hit-call potentially confounded by overfitting|Only highest conc above baseline, active
1-(6-tert-Butyl-1,1-dimethyl-2,3-dihydro-1H-inden-4-yl)ethanone	13171-00-1	163.569	1.8249	6	Only highest conc above baseline, active
1,1,2,2-Tetrahydroperfluoro-1-decanol	678-39-7	20.508	1.66476	11	Borderline active
1,1,3,3-Tetrabutylurea	4559-86-8	57.245	2.22222	16|6	Hit-call potentially confounded by overfitting|Only highest conc above baseline, active
1,10-Phenanthroline hydrochloride hydrate	18851-33-7	163.612	2.07147	16|11|6	Hit-call potentially confounded by overfitting|Borderline active|Only highest conc above baseline, active
1,3,5,7-Tetramethyl-1,3,5,7-tetravinylcyclotetrasiloxane	2554-06-5	48.0589	1.78192	NA	NA
1,4-Diaminoanthraquinone	128-95-0	1.84889	1.63168	11	Borderline active
17alpha-Ethinylestradiol	57-63-6	38.9818	1.75455	16|11	Hit-call potentially confounded by overfitting|Borderline active
17alpha-Ethinylestradiol	57-63-6	161.63	4.50549	16|6	Hit-call potentially confounded by overfitting|Only highest conc above baseline, active
17alpha-Ethinylestradiol	57-63-6	55.1486	2.36267	16|7	Hit-call potentially confounded by overfitting|Only one conc above baseline, active
1-Bromodecane	112-29-8	79.0752	1.59605	16|11|6	Hit-call potentially confounded by overfitting|Borderline active|Only highest conc above baseline, active
1-Cedr-8-en-9-ylethanone	32388-55-9	116.577	2.61852	6	Only highest conc above baseline, active
1-Chloroanthraquinone	82-44-0	6.40575	1.97533	16	Hit-call potentially confounded by overfitting
1-Decanol	112-30-1	89.9554	2.6714	6	Only highest conc above baseline, active
1-O-Hexyl-2,3,5-trimethylhydroquinone	148081-72-5	12.8915	2.16855	16|6	Hit-call potentially confounded by overfitting|Only highest conc above baseline, active
2,4,6-Trimethylphenol	527-60-6	36.6524	1.7069	16|11	Hit-call potentially confounded by overfitting|Borderline active
2,4-Bis(1-methyl-1-phenylethyl)phenol	2772-45-4	7.91792	1.80448	6	Only highest conc above baseline, active
2-Amino-5-azotoluene	97-56-3	57.2436	1.61598	16|11	Hit-call potentially confounded by overfitting|Borderline active
2-Ethylhexyl diphenyl phosphate	1241-94-7	138.303	2.14346	16|6	Hit-call potentially confounded by overfitting|Only highest conc above baseline, active
2-Hydroxy-4-methoxybenzophenone	131-57-7	163.623	1.82169	16|6	Hit-call potentially confounded by overfitting|Only highest conc above baseline, active
2-Methylanthraquinone	84-54-8	11.7985	1.91972	16	Hit-call potentially confounded by overfitting
2-tert-Butyl-4-methylphenol	2409-55-4	79.7394	2.07871	16|6	Hit-call potentially confounded by overfitting|Only highest conc above baseline, active
2-tert-Butyl-5-methylphenol	88-60-8	163.632	2.06341	16|6	Hit-call potentially confounded by overfitting|Only highest conc above baseline, active
2-tert-Butylphenol	88-18-6	163.645	2.79466	16|6	Hit-call potentially confounded by overfitting|Only highest conc above baseline, active
2-Tridecanone	593-08-8	117.921	2.91881	6	Only highest conc above baseline, active
3,3,4,4,5,5,6,6,7,7,8,8,8-Tridecafluorooctan-1-ol	647-42-7	121.95	3.16507	6	Only highest conc above baseline, active
3,3',5-Triiodo-l-thyronine sodium salt	55-06-1	68.1481	1.80439	16|6	Hit-call potentially confounded by overfitting|Only highest conc above baseline, active
3-Hydroxyfluorene	6344-67-8	163.684	1.98086	16|6	Hit-call potentially confounded by overfitting|Only highest conc above baseline, active
4-(Butan-2-yl)phenol	99-71-8	102.333	1.90692	6	Only highest conc above baseline, active
4-(Hexyloxy)phenol	18979-55-0	57.2546	1.59866	16|11|6	Hit-call potentially confounded by overfitting|Borderline active|Only highest conc above baseline, active
4,4'-Methylenebis(N,N-dimethylaniline)	101-61-1	39.4921	1.72597	NA	NA
4,4'-Sulfonylbis[2-(prop-2-en-1-yl)phenol]	41481-66-7	57.2551	1.62049	16|11|6	Hit-call potentially confounded by overfitting|Borderline active|Only highest conc above baseline, active
4-Cumylphenol	599-64-4	41.7046	3.0952	6	Only highest conc above baseline, active
4-Cumylphenol	599-64-4	43.5905	2.38357	6	Only highest conc above baseline, active
4-Hexylresorcinol	136-77-6	49.8999	2.39989	6	Only highest conc above baseline, active
4-Methoxy-2-methyl-N-phenylaniline	41317-15-1	109.642	1.64682	16|11|6	Hit-call potentially confounded by overfitting|Borderline active|Only highest conc above baseline, active
4-Nonylphenol, branched	84852-15-3	12.1044	1.60323	11|6	Borderline active|Only highest conc above baseline, active
4-Nonylphenol, branched	84852-15-3	9.76777	1.61726	16|11|6	Hit-call potentially confounded by overfitting|Borderline active|Only highest conc above baseline, active
4-Nonylphenol, branched	84852-15-3	12.8513	2.59077	16|6	Hit-call potentially confounded by overfitting|Only highest conc above baseline, active
5,7-Dimethoxy-2H-chromen-2-one	487-06-9	63.2946	1.62333	11|6	Borderline active|Only highest conc above baseline, active
5-Fluorouracil	51-21-8	8.5097	1.5891	16|11	Hit-call potentially confounded by overfitting|Borderline active
5-Methoxypsoralen	484-20-8	38.0864	1.61887	11	Borderline active
6-Acetyl-1,1,2,4,4,7-hexamethyltetralin	21145-77-7	66.7522	1.65077	16|11	Hit-call potentially confounded by overfitting|Borderline active
8-Methoxypsoralen	298-81-7	34.6726	1.61699	16|11	Hit-call potentially confounded by overfitting|Borderline active
Alachlor	15972-60-8	0.704846	1.59863	16|11	Hit-call potentially confounded by overfitting|Borderline active
Aldrin	309-00-2	24.4053	1.81004	16|6	Hit-call potentially confounded by overfitting|Only highest conc above baseline, active
Allethrin	584-79-2	77.2245	2.17486	6	Only highest conc above baseline, active
AVE5638	725228-45-5	16.365	2.51786	NA	NA
Azoxystrobin	131860-33-8	40.5918	2.24535	16|11	Hit-call potentially confounded by overfitting|Borderline active
Bifenthrin	82657-04-3	1.58914	1.70407	NA	NA
Bisphenol A	80-05-7	49.4266	3.73408	6	Only highest conc above baseline, active
Butylparaben	94-26-8	85.0603	1.64015	16|11|6	Hit-call potentially confounded by overfitting|Borderline active|Only highest conc above baseline, active
C.I. Disperse Blue 27	15791-78-3	94.7205	2.3867	16	Hit-call potentially confounded by overfitting
Chlorethoxyfos	54593-83-8	29.4682	1.73893	16	Hit-call potentially confounded by overfitting
CI-959	104795-68-8	163.702	1.6	11|6	Borderline active|Only highest conc above baseline, active
Clorophene	120-32-1	13.9605	2.58377	16|6	Hit-call potentially confounded by overfitting|Only highest conc above baseline, active
Cycloheximide	66-81-9	11.8094	1.79447	NA	NA
Cycloheximide	66-81-9	15.3796	1.97127	NA	NA
Cycloheximide	66-81-9	17.1196	1.89424	NA	NA
Cycloheximide	66-81-9	24.3839	2.20408	NA	NA
Diazoaminobenzene	136-35-6	88.3552	2.20871	6	Only highest conc above baseline, active
Dicloran	99-30-9	51.4618	3.43992	NA	NA
Diisobutyl adipate	141-04-8	0.120647	1.68009	16|11|7	Hit-call potentially confounded by overfitting|Borderline active|Only one conc above baseline, active
Diisobutyl phthalate	84-69-5	163.626	1.6866	16|11|6	Hit-call potentially confounded by overfitting|Borderline active|Only highest conc above baseline, active
Diquat dibromide D4	NOCAS_44337	15.1424	1.66849	16|11|7	Hit-call potentially confounded by overfitting|Borderline active|Only one conc above baseline, active
Dodecanenitrile	2437-25-4	119.93	2.0907	16|6	Hit-call potentially confounded by overfitting|Only highest conc above baseline, active
Dodecyl gallate	1166-52-5	8.41338	1.69641	16|11|6	Hit-call potentially confounded by overfitting|Borderline active|Only highest conc above baseline, active
Fenamidone	161326-34-7	24.9468	1.90153	NA	NA
Fenoxycarb	72490-01-8	26.6341	1.79589	16	Hit-call potentially confounded by overfitting
Fenpyroximate (Z,E)	111812-58-9	0.0523619	2.18571	NA	NA
Fipronil	120068-37-3	32.591	2.75305	16|6	Hit-call potentially confounded by overfitting|Only highest conc above baseline, active
Flufenacet	142459-58-3	13.849	1.70672	NA	NA
Flutamide	13311-84-7	78.0544	1.70599	NA	NA
Forchlorfenuron	68157-60-8	31.03	2.03434	NA	NA
Genistein	446-72-0	163.674	1.77486	16|6	Hit-call potentially confounded by overfitting|Only highest conc above baseline, active
Genistein	446-72-0	79.151	2.0624	6	Only highest conc above baseline, active
Haloxyfop-methyl	69806-40-2	72.0374	1.79893	16|6	Hit-call potentially confounded by overfitting|Only highest conc above baseline, active
Hexadecyltrimethylammonium bromide	57-09-0	44.7232	2.02491	NA	NA
Hexylparaben	1083-27-8	57.2338	2.56803	6	Only highest conc above baseline, active
Hydramethylnon	67485-29-4	16.3563	1.57576	16|11|6	Hit-call potentially confounded by overfitting|Borderline active|Only highest conc above baseline, active
Imidazolidinyl urea	39236-46-9	133.211	1.74841	16|6	Hit-call potentially confounded by overfitting|Only highest conc above baseline, active
Isobornyl acrylate	5888-33-5	163.712	1.88644	16|11|6	Hit-call potentially confounded by overfitting|Borderline active|Only highest conc above baseline, active
Isobutyl 3-phenylacrylate	122-67-8	162.914	1.63509	16|11|6	Hit-call potentially confounded by overfitting|Borderline active|Only highest conc above baseline, active
Kaempferol	520-18-3	23.4301	1.56813	11	Borderline active
Kepone	143-50-0	9.30594	3.46421	6	Only highest conc above baseline, active
Metam-sodium hydrate	6734-80-1	81.5552	1.58418	16|11|6	Hit-call potentially confounded by overfitting|Borderline active|Only highest conc above baseline, active
Methyl abietate	127-25-3	85.2734	1.56385	16|11|6	Hit-call potentially confounded by overfitting|Borderline active|Only highest conc above baseline, active
Methyl isothiocyanate	556-61-6	11.0257	1.6968	16|11	Hit-call potentially confounded by overfitting|Borderline active
MGK-264	113-48-4	113.096	1.80982	16|6	Hit-call potentially confounded by overfitting|Only highest conc above baseline, active
Mifepristone	84371-65-3	76.2829	2.02744	NA	NA
MK-274	NOCAS_47328	57.2323	1.62464	16|11|6	Hit-call potentially confounded by overfitting|Borderline active|Only highest conc above baseline, active
Molinate	2212-67-1	8.43474	1.55619	16|11|7	Hit-call potentially confounded by overfitting|Borderline active|Only one conc above baseline, active
Monobutyl phthalate	131-70-4	38.2434	1.63427	16|11	Hit-call potentially confounded by overfitting|Borderline active
N,N'-Disalicylidene-1,2-diaminopropane	94-91-7	68.5089	1.88467	6	Only highest conc above baseline, active
Naphthalen-2-yl 2-aminobenzoate	63449-68-3	59.184	2.25409	16	Hit-call potentially confounded by overfitting
Nerolidol	7212-44-4	163.494	2.63879	6	Only highest conc above baseline, active
Niclosamide	50-65-7	0.818544	2.70956	16|6	Hit-call potentially confounded by overfitting|Only highest conc above baseline, active
Nordihydroguaiaretic acid	500-38-9	57.2201	2.43031	16|6	Hit-call potentially confounded by overfitting|Only highest conc above baseline, active
Oxacycloheptadecan-2-one	109-29-5	163.609	1.83851	16|6	Hit-call potentially confounded by overfitting|Only highest conc above baseline, active
Pentachlorophenol	87-86-5	8.07435	2.35606	NA	NA
PFOS	1763-23-1	2.21546	1.57759	16|11	Hit-call potentially confounded by overfitting|Borderline active
PFOSA	754-91-6	57.2202	2.02387	16|6	Hit-call potentially confounded by overfitting|Only highest conc above baseline, active
PharmaGSID_47315	444610-91-7	16.3764	1.9	16|11|6	Hit-call potentially confounded by overfitting|Borderline active|Only highest conc above baseline, active
PharmaGSID_48505	NOCAS_48505	61.8484	2.21095	NA	NA
PharmaGSID_48506	588941-45-1	163.677	1.83314	16|11|6	Hit-call potentially confounded by overfitting|Borderline active|Only highest conc above baseline, active
PharmaGSID_48519	686756-87-6	44.6274	3.33624	16|11	Hit-call potentially confounded by overfitting|Borderline active
Profenofos	41198-08-7	1.0825	1.57075	16|11	Hit-call potentially confounded by overfitting|Borderline active
Propham	122-42-9	0.0118946	1.68769	16|15|11|7	Hit-call potentially confounded by overfitting|Gain AC50 < lowest conc & loss AC50 < mean conc|Borderline active|Only one conc above baseline, active
Purpurin	81-54-9	38.8052	1.86126	16	Hit-call potentially confounded by overfitting
Pyraclostrobin	175013-18-0	0.947417	2.21215	16	Hit-call potentially confounded by overfitting
Pyridaben	96489-71-3	0.0901896	1.86724	16	Hit-call potentially confounded by overfitting
Pyriproxyfen	95737-68-1	14.2634	1.73437	16	Hit-call potentially confounded by overfitting
Quercetin	117-39-5	76.9142	1.73836	16|6	Hit-call potentially confounded by overfitting|Only highest conc above baseline, active
Resveratrol	501-36-0	102.937	2.79066	16	Hit-call potentially confounded by overfitting
Rotenone	83-79-4	0.0623156	1.9324	NA	NA
SAR102779	NOCAS_47387	57.2462	12.6493	6	Only highest conc above baseline, active
SAR115740	NOCAS_47366	6.66292	1.82292	NA	NA
SAR377142	NOCAS_47385	163.54	2.08315	6	Only highest conc above baseline, active
Silwet L77	27306-78-1	7.63549	1.62101	16|11|7	Hit-call potentially confounded by overfitting|Borderline active|Only one conc above baseline, active
Sodium 2-naphthalenesulfonate	532-02-5	34.9877	1.71306	NA	NA
Sodium abietate	14351-66-7	163.538	3.17928	6	Only highest conc above baseline, active
Spironolactone	52-01-7	144.286	1.93358	16|6	Hit-call potentially confounded by overfitting|Only highest conc above baseline, active
SR146131	221671-62-1	24.0932	3.69855	NA	NA
SR271425	155990-20-8	0.0799285	1.72081	16	Hit-call potentially confounded by overfitting
SSR150106	NOCAS_47362	22.8253	2.00435	6	Only highest conc above baseline, active
SSR504734	742693-38-5	57.2492	3.16232	6	Only highest conc above baseline, active
SSR69071	344930-95-6	10.6576	2.75385	6	Only highest conc above baseline, active
Sulfluramid	4151-50-2	75.285	2.45275	6	Only highest conc above baseline, active
Tebufenozide	112410-23-8	11.271	1.80223	NA	NA
Tebupirimfos	96182-53-5	22.647	2.21965	16	Hit-call potentially confounded by overfitting
Tefluthrin	79538-32-2	9.81979	1.59741	16|11|7	Hit-call potentially confounded by overfitting|Borderline active|Only one conc above baseline, active
Terbacil	5902-51-2	51.1996	1.76106	16	Hit-call potentially confounded by overfitting
Testosterone propionate	57-85-2	161.77	1.57059	16|11|6	Hit-call potentially confounded by overfitting|Borderline active|Only highest conc above baseline, active
Tetrac	67-30-1	41.6768	2.1032	NA	NA
Tetrac	67-30-1	81.5462	2.37555	6	Only highest conc above baseline, active
Tetraconazole	112281-77-3	28.8407	1.73737	16	Hit-call potentially confounded by overfitting
Tetramethrin	7696-12-0	34.8442	1.94621	16|6	Hit-call potentially confounded by overfitting|Only highest conc above baseline, active
Thidiazuron	51707-55-2	81.7948	1.84274	16|11|6	Hit-call potentially confounded by overfitting|Borderline active|Only highest conc above baseline, active
Thiobencarb	28249-77-6	17.6882	1.57137	16|11	Hit-call potentially confounded by overfitting|Borderline active
Tiratricol	51-24-1	163.741	1.56399	16|11|6	Hit-call potentially confounded by overfitting|Borderline active|Only highest conc above baseline, active
Tribufos	78-48-8	211.073	1.79041	16|6	Hit-call potentially confounded by overfitting|Only highest conc above baseline, active
Triclosan	3380-34-5	16.3594	2.69332	6	Only highest conc above baseline, active
Tridemorph	24602-86-6	57.2503	1.60132	16|11|6	Hit-call potentially confounded by overfitting|Borderline active|Only highest conc above baseline, active
Trifloxystrobin	141517-21-7	37.4056	2.10731	16|6	Hit-call potentially confounded by overfitting|Only highest conc above baseline, active
Tris(2,3-dibromopropyl) phosphate	126-72-7	86.0748	1.57245	16|11|6	Hit-call potentially confounded by overfitting|Borderline active|Only highest conc above baseline, active
Tyrphostin	175178-82-2	40.9478	2.65849	16|6	Hit-call potentially confounded by overfitting|Only highest conc above baseline, active
Z-Tetrachlorvinphos	22248-79-9	163.656	1.58314	16|11|6	Hit-call potentially confounded by overfitting|Borderline active|Only highest conc above baseline, active

## Sheet: TableS9
Putative NF-kB suppressors from the ToxCast HTS assay
chnm	casn	AC50 (uM)	EFFICACY (fold decrease)	flag_ids	flags
Forskolin	66575-29-9	1.4684	1.72976	11	Borderline active
TNP-470	129298-91-5	0.364212	1.83405	11	Borderline active
4-Pentylaniline	33228-44-3	7.46133	1.59262	11	Borderline active
Sodium (2-pyridylthio)-N-oxide	3811-73-2	9.6657	1.64029	11	Borderline active
17alpha-Hydroxyprogesterone	68-96-2	11.6446	1.60976	11	Borderline active
Deflazacort	14484-47-0	16.5365	1.58772	11	Borderline active
Medroxyprogesterone acetate	71-58-9	20.9538	1.66096	11	Borderline active
Retinol	68-26-8	27.4656	1.55982	11	Borderline active
Tetradecanoic acid, 2,3-dihydroxypropyl ester	589-68-4	27.7668	1.57126	11	Borderline active
Triglycidyl isocyanurate	2451-62-9	29.3409	1.63746	11	Borderline active
CI-1018	NOCAS_47248	29.7305	1.66667	11	Borderline active
CJ-013610	249296-43-3	31.5707	1.66667	11	Borderline active
Tetrachlorothiophene	6012-97-1	31.8171	1.56399	11	Borderline active
17beta-Trenbolone	10161-33-8	42.7137	1.65606	11	Borderline active
CP-728663	368832-42-2	49.5619	1.66667	11	Borderline active
Norethindrone	68-22-4	55.093	1.56056	11	Borderline active
Diphenhydramine hydrochloride	147-24-0	61.1642	1.57129	11	Borderline active
Praziquantel	55268-74-1	62.6572	1.56218	11	Borderline active
Volinanserin	139290-65-6	66.9791	1.61854	11	Borderline active
GW473178E methyl benzene sulphonic acid	263553-33-9	49.948	1.66667	11|6	Borderline active|Only highest conc above baseline, active
4-Butylcyclohexanol	70568-60-4	60.753	1.56682	11|6	Borderline active|Only highest conc above baseline, active
CP-465394	NOCAS_47255	82.9987	1.66667	11|6	Borderline active|Only highest conc above baseline, active
Decanal	112-31-2	91.2665	1.65119	11|6	Borderline active|Only highest conc above baseline, active
Dibutyl decanedioate	109-43-3	96.8136	1.63275	11|6	Borderline active|Only highest conc above baseline, active
(2E)-3-Phenylprop-2-enal	14371-10-9	102.028	1.65079	11|6	Borderline active|Only highest conc above baseline, active
PHA-00543613	478149-53-0	117.459	1.66667	11|6	Borderline active|Only highest conc above baseline, active
Triphenylbismuthine dichloride	594-30-9	0.94833	2.01051	16	Hit-call potentially confounded by overfitting
3,3,4,4-Tetrachlorotetrahydrothiophene 1,1-dioxide	3737-41-5	1.1496	2.09393	16	Hit-call potentially confounded by overfitting
Malachite green	569-64-2	0.855243	1.97108	16	Hit-call potentially confounded by overfitting
Dipentaerythritol pentaacrylate	60506-81-2	0.826334	2.38301	16	Hit-call potentially confounded by overfitting
Fluvastatin	93957-54-1	1.42121	1.79837	16	Hit-call potentially confounded by overfitting
Pentaerythritol tetraacrylate	4986-89-4	2.08545	3.76023	16	Hit-call potentially confounded by overfitting
2-(Thiocyanomethylthio)benzothiazole	21564-17-0	2.86176	2.59082	16	Hit-call potentially confounded by overfitting
N,N,N-Trimethyloctadecan-1-aminium chloride	112-03-8	3.62173	2.32648	16	Hit-call potentially confounded by overfitting
2,3-Dichloro-5-(trichloromethyl)pyridine	69045-83-6	4.13547	1.75637	16	Hit-call potentially confounded by overfitting
Ethylene acrylate	2274-11-5	4.69506	2.05801	16	Hit-call potentially confounded by overfitting
2,2',6,6'-Tetrachlorobisphenol A	79-95-8	4.82238	1.79134	16	Hit-call potentially confounded by overfitting
Pentaerythritol triacrylate	3524-68-3	5.20999	3.20816	16	Hit-call potentially confounded by overfitting
Trimethylolpropane triacrylate	15625-89-5	8.05459	2.77028	16	Hit-call potentially confounded by overfitting
Methoxychlor	72-43-5	8.05717	1.89424	16	Hit-call potentially confounded by overfitting
Ouabain	630-60-4	9.72317	1.75982	16	Hit-call potentially confounded by overfitting
2-(8-Heptadecenyl)-2-imidazoline-1-ethanol	95-38-5	9.86159	5.14124	16	Hit-call potentially confounded by overfitting
AVE8488	NOCAS_47349	10.5549	1.95918	16	Hit-call potentially confounded by overfitting
Pentachloronitrobenzene	82-68-8	10.6614	1.72743	16	Hit-call potentially confounded by overfitting
Fluazinam	79622-59-6	10.7323	2.87866	16	Hit-call potentially confounded by overfitting
Amitriptyline hydrochloride	549-18-8	12.4267	1.93421	16	Hit-call potentially confounded by overfitting
Diprop-2-en-1-yl (2Z)-but-2-enedioate	999-21-3	13.5603	1.84065	16	Hit-call potentially confounded by overfitting
Cytembena	21739-91-3	15.2782	2.20627	16	Hit-call potentially confounded by overfitting
Trelanserin	189003-92-7	17.1194	1.7037	16	Hit-call potentially confounded by overfitting
2,2-Dichloro-1-phenylethanone	2648-61-5	18.033	2.46954	16	Hit-call potentially confounded by overfitting
Diiodomethyl 4-methylphenyl sulfone	20018-09-1	18.0811	2.84449	16	Hit-call potentially confounded by overfitting
4-tert-Butylcatechol	98-29-3	23.7392	2.03755	16	Hit-call potentially confounded by overfitting
Methylcyclopentadiene dimer	26472-00-4	24.1755	1.76431	16	Hit-call potentially confounded by overfitting
4-Amino-2-nitrophenol	119-34-6	27.9206	1.91863	16	Hit-call potentially confounded by overfitting
1,3-Dichloropropanone	534-07-6	29.7117	2.48023	16	Hit-call potentially confounded by overfitting
Methyl 2-octynoate	111-12-6	30.163	1.85729	16	Hit-call potentially confounded by overfitting
N-Hydroxybenzamide	495-18-1	30.898	3.38674	16	Hit-call potentially confounded by overfitting
C.I. Basic Red 9 monohydrochloride	569-61-9	36.5812	5.93224	16	Hit-call potentially confounded by overfitting
4,4'-Methylenebis(N,N-diglycidylaniline)	28768-32-3	36.6962	2.24638	16	Hit-call potentially confounded by overfitting
4-(Diglycidylamino)phenyl glycidyl ether	5026-74-4	39.4797	1.91986	16	Hit-call potentially confounded by overfitting
Ethane-1,2-diyl bis(sulfanylacetate)	123-81-9	41.6816	2.9268	16	Hit-call potentially confounded by overfitting
1,3-Bis(4-aminophenoxy)benzene	2479-46-1	42.5914	2.24072	16	Hit-call potentially confounded by overfitting
Chloranil	118-75-2	46.1475	2.22392	16	Hit-call potentially confounded by overfitting
17-Methyltestosterone	58-18-4	52.5507	1.75826	16	Hit-call potentially confounded by overfitting
2-Cyanoethyl prop-2-enoate	106-71-8	55.1465	2.01538	16	Hit-call potentially confounded by overfitting
Pyrazineethanethiol	35250-53-4	56.1149	2.14583	16	Hit-call potentially confounded by overfitting
4-Amino-2,6-dichlorophenol	5930-28-9	57.574	2.26562	16	Hit-call potentially confounded by overfitting
Propyl gallate	121-79-9	59.2868	2.05842	16	Hit-call potentially confounded by overfitting
2,5-Bis(2-methylbutan-2-yl)benzene-1,4-diol	79-74-3	59.5151	1.85729	16	Hit-call potentially confounded by overfitting
1-Octanol	111-87-5	60.4949	1.96716	16	Hit-call potentially confounded by overfitting
4-Vinylpyridine	100-43-6	61.5565	1.76581	16	Hit-call potentially confounded by overfitting
Melengestrol acetate	2919-66-6	61.8112	4.87634	16	Hit-call potentially confounded by overfitting
2,6-Di-tert-butyl-4-[(dimethylamino)methyl]phenol	88-27-7	66.1445	1.89566	16	Hit-call potentially confounded by overfitting
(9E,12Z)-9,12-Tetradecadien-1-ol acetate	31654-77-0	66.2538	2.14871	16	Hit-call potentially confounded by overfitting
3-Carene	13466-78-9	68.1637	1.71062	16	Hit-call potentially confounded by overfitting
PFOS	1763-23-1	68.3276	2.8206	16	Hit-call potentially confounded by overfitting
4-Thiocresol	106-45-6	69.9134	1.77146	16	Hit-call potentially confounded by overfitting
2,4-Hexadienyl isobutyrate	16491-24-0	71.8666	2.08974	16	Hit-call potentially confounded by overfitting
2,3-Dibromopropyl acrylate	19660-16-3	74.0032	2.58296	16	Hit-call potentially confounded by overfitting
2-Naphthalenol	135-19-3	74.8035	1.73755	16	Hit-call potentially confounded by overfitting
Citronellyl butyrate	141-16-2	76.0146	2.23288	16	Hit-call potentially confounded by overfitting
2,4,5-Trimethyl-3-oxazoline	22694-96-8	78.5654	2.30435	16	Hit-call potentially confounded by overfitting
(2E,6Z)-1,1-diethoxynona-2,6-diene	67674-36-6	78.8185	2.36469	16	Hit-call potentially confounded by overfitting
alpha-Farnesene	502-61-4	98.6354	2.40887	16	Hit-call potentially confounded by overfitting
2,2',2''-[Methanetriyltris(benzene-4,1-diyloxymethanediyl)]trioxirane	66072-38-6	109.878	2.23977	16	Hit-call potentially confounded by overfitting
Norethindrone	68-22-4	1.36564	1.68862	16|11	Hit-call potentially confounded by overfitting|Borderline active
PharmaGSID_47315	444610-91-7	1.70842	1.66667	16|11	Hit-call potentially confounded by overfitting|Borderline active
FR150011	149413-74-1	1.74396	1.6606	16|11	Hit-call potentially confounded by overfitting|Borderline active
8-Hydroxyquinoline citrate	134-30-5	1.89286	1.7514	16|11	Hit-call potentially confounded by overfitting|Borderline active
8-Hydroxyquinoline sulfate	134-31-6	2.29056	1.6247	16|11	Hit-call potentially confounded by overfitting|Borderline active
Didodecyldimethylammonium bromide	3282-73-3	3.57678	1.85192	16|11	Hit-call potentially confounded by overfitting|Borderline active
Pitavastatin calcium	147526-32-7	3.81923	1.63516	16|11	Hit-call potentially confounded by overfitting|Borderline active
Fulvestrant	129453-61-8	6.26306	1.62562	16|11	Hit-call potentially confounded by overfitting|Borderline active
Grinstad Soft-N-Safe	NOCAS_47394	7.28697	1.63931	16|11	Hit-call potentially confounded by overfitting|Borderline active
Budesonide	51333-22-3	10.534	1.66568	16|11	Hit-call potentially confounded by overfitting|Borderline active
Isopentyl butyrate	106-27-4	11.3279	1.67085	16|11	Hit-call potentially confounded by overfitting|Borderline active
Methyl 2-nonynoate	111-80-8	11.9286	1.61588	16|11	Hit-call potentially confounded by overfitting|Borderline active
Rhodamine B	81-88-9	16.999	1.55941	16|11	Hit-call potentially confounded by overfitting|Borderline active
Bisphenol F	2467-02-9	17.119	1.56687	16|11	Hit-call potentially confounded by overfitting|Borderline active
N,N-Dimethyldodecan-1-amine	112-18-5	18.3747	1.65819	16|11	Hit-call potentially confounded by overfitting|Borderline active
Fluopicolide	239110-15-7	19.5168	1.76703	16|11	Hit-call potentially confounded by overfitting|Borderline active
4-tert-Butylcatechol	98-29-3	25.9998	1.60857	16|11	Hit-call potentially confounded by overfitting|Borderline active
Indinavir sulfate	157810-81-6	34.6607	1.55691	16|11	Hit-call potentially confounded by overfitting|Borderline active
3-Methyl-3-penten-2-one	565-62-8	37.0217	1.61662	16|11	Hit-call potentially confounded by overfitting|Borderline active
4-tert-Butylcatechol	98-29-3	39.3785	1.69459	16|11	Hit-call potentially confounded by overfitting|Borderline active
2-Chloro-5-nitro-N-phenylbenzamide	22978-25-2	40.165	1.62288	16|11	Hit-call potentially confounded by overfitting|Borderline active
PharmaGSID_48509	NOCAS_48509	43.9271	2.4883	16|11	Hit-call potentially confounded by overfitting|Borderline active
2-Bromohexadecanoic acid	18263-25-7	53.0781	1.67928	16|11	Hit-call potentially confounded by overfitting|Borderline active
Hydroquinone	123-31-9	84.1057	1.67085	16|11	Hit-call potentially confounded by overfitting|Borderline active
4-tert-Butylcatechol	98-29-3	85.2953	1.57612	16|11	Hit-call potentially confounded by overfitting|Borderline active
Bronopol	52-51-7	163.365	2.0067	16|11	Hit-call potentially confounded by overfitting|Borderline active
Lithocholic acid	434-13-9	163.674	2.36997	16|11	Hit-call potentially confounded by overfitting|Borderline active
SAR102779	NOCAS_47387	7.26049	1.6927	16|11|10	Hit-call potentially confounded by overfitting|Borderline active|Noisy data
Pimozide	2062-78-4	4.01689	1.7197	16|11|6	Hit-call potentially confounded by overfitting|Borderline active|Only highest conc above baseline, active
Bexarotene	153559-49-0	8.41894	2.08868	16|11|6	Hit-call potentially confounded by overfitting|Borderline active|Only highest conc above baseline, active
4,4'-(1-Phenylethylidene)bisphenol	1571-75-1	12.0374	1.67121	16|11|6	Hit-call potentially confounded by overfitting|Borderline active|Only highest conc above baseline, active
Cananga oil	68606-83-7	15.5361	1.59364	16|11|6	Hit-call potentially confounded by overfitting|Borderline active|Only highest conc above baseline, active
Nisoldipine	63675-72-9	16.3603	1.63593	16|11|6	Hit-call potentially confounded by overfitting|Borderline active|Only highest conc above baseline, active
Dichlone	117-80-6	16.3637	1.57385	16|11|6	Hit-call potentially confounded by overfitting|Borderline active|Only highest conc above baseline, active
Sodium dodecyl sulfate	151-21-3	16.3649	1.85323	16|11|6	Hit-call potentially confounded by overfitting|Borderline active|Only highest conc above baseline, active
N-Isopropyl-N'-phenyl-p-phenylenediamine	101-72-4	22.3688	1.57638	16|11|6	Hit-call potentially confounded by overfitting|Borderline active|Only highest conc above baseline, active
AVE6324	NOCAS_47377	23.1078	1.57175	16|11|6	Hit-call potentially confounded by overfitting|Borderline active|Only highest conc above baseline, active
Farnesol	4602-84-0	23.8957	1.60441	16|11|6	Hit-call potentially confounded by overfitting|Borderline active|Only highest conc above baseline, active
1,2-Benzisothiazolin-3-one	2634-33-5	33.7219	1.56182	16|11|6	Hit-call potentially confounded by overfitting|Borderline active|Only highest conc above baseline, active
UK-416244	402910-27-4	36.6178	1.66667	16|11|6	Hit-call potentially confounded by overfitting|Borderline active|Only highest conc above baseline, active
Isosafrole	120-58-1	44.7357	1.57631	16|11|6	Hit-call potentially confounded by overfitting|Borderline active|Only highest conc above baseline, active
4-Chloro-2-cyclopentylphenol	13347-42-7	46.3833	1.59127	16|11|6	Hit-call potentially confounded by overfitting|Borderline active|Only highest conc above baseline, active
C12-14-Alkyl glycidyl ether	68609-97-2	51.0039	1.56416	16|11|6	Hit-call potentially confounded by overfitting|Borderline active|Only highest conc above baseline, active
Bisphenol A diglycidyl ether	1675-54-3	57.2242	1.5576	16|11|6	Hit-call potentially confounded by overfitting|Borderline active|Only highest conc above baseline, active
Octadecyl sulfate sodium salt	1120-04-3	57.243	1.75177	16|11|6	Hit-call potentially confounded by overfitting|Borderline active|Only highest conc above baseline, active
1-(Bromomethyl)-3-phenoxybenzene	51632-16-7	64.7177	1.64979	16|11|6	Hit-call potentially confounded by overfitting|Borderline active|Only highest conc above baseline, active
2-Carboxyethyl acrylate	24615-84-7	69.0496	1.61826	16|11|6	Hit-call potentially confounded by overfitting|Borderline active|Only highest conc above baseline, active
Indomethacin	53-86-1	69.6135	1.58803	16|11|6	Hit-call potentially confounded by overfitting|Borderline active|Only highest conc above baseline, active
2-Naphthalenol	135-19-3	70.9509	1.62405	16|11|6	Hit-call potentially confounded by overfitting|Borderline active|Only highest conc above baseline, active
FR140423	151506-44-4	71.4225	1.6752	16|11|6	Hit-call potentially confounded by overfitting|Borderline active|Only highest conc above baseline, active
5-(5-Nitro-2-furyl)-1,3,4-oxadiazole-2-ol	2122-86-3	72.3945	1.58264	16|11|6	Hit-call potentially confounded by overfitting|Borderline active|Only highest conc above baseline, active
Ocimene-Limonene mixture	NOCAS_47051	74.9564	1.65614	16|11|6	Hit-call potentially confounded by overfitting|Borderline active|Only highest conc above baseline, active
4-Cyclohexylcyclohexanone	92-68-2	76.1375	1.57524	16|11|6	Hit-call potentially confounded by overfitting|Borderline active|Only highest conc above baseline, active
2,3,4-Trihydroxbenzophenone	1143-72-2	76.5633	1.60917	16|11|6	Hit-call potentially confounded by overfitting|Borderline active|Only highest conc above baseline, active
2,2'-Methylenebis(4-methyl-6-tert-butylphenol)	119-47-1	77.586	1.64718	16|11|6	Hit-call potentially confounded by overfitting|Borderline active|Only highest conc above baseline, active
Ethyl benzoate	93-89-0	84.6478	1.63438	16|11|6	Hit-call potentially confounded by overfitting|Borderline active|Only highest conc above baseline, active
1-(4-Methoxyphenyl)-1-pentene-3-one	104-27-8	91.5465	1.66882	16|11|6	Hit-call potentially confounded by overfitting|Borderline active|Only highest conc above baseline, active
N-Dodecanoyl-N-methylglycine	97-78-9	98.9744	1.6621	16|11|6	Hit-call potentially confounded by overfitting|Borderline active|Only highest conc above baseline, active
Eugenyl phenylacetate	10402-33-2	109.431	1.63671	16|11|6	Hit-call potentially confounded by overfitting|Borderline active|Only highest conc above baseline, active
4-Butyloxyaniline	4344-55-2	110.998	1.61871	16|11|6	Hit-call potentially confounded by overfitting|Borderline active|Only highest conc above baseline, active
2-Chlorobenzamide	609-66-5	112.873	1.61211	16|11|6	Hit-call potentially confounded by overfitting|Borderline active|Only highest conc above baseline, active
Disodium 3-hydroxynaphthalene-2,7-disulfonate	135-51-3	115.646	1.64364	16|11|6	Hit-call potentially confounded by overfitting|Borderline active|Only highest conc above baseline, active
Digoxigenin	1672-46-4	115.712	1.66698	16|11|6	Hit-call potentially confounded by overfitting|Borderline active|Only highest conc above baseline, active
PHA-00568487	527680-56-4	117.103	1.66667	16|11|6	Hit-call potentially confounded by overfitting|Borderline active|Only highest conc above baseline, active
Zenarestat	112733-06-9	163.422	1.66667	16|11|6	Hit-call potentially confounded by overfitting|Borderline active|Only highest conc above baseline, active
Theophylline	58-55-9	163.569	1.69929	16|11|6	Hit-call potentially confounded by overfitting|Borderline active|Only highest conc above baseline, active
2,6,10-Trimethyl-2,6,10-triazaundecane	3855-32-1	163.602	1.63787	16|11|6	Hit-call potentially confounded by overfitting|Borderline active|Only highest conc above baseline, active
Candoxatril	123122-55-4	163.628	1.66667	16|11|6	Hit-call potentially confounded by overfitting|Borderline active|Only highest conc above baseline, active
1-Chloro-3,3-dimethyl-butan-2-one	13547-70-1	163.664	1.57695	16|11|6	Hit-call potentially confounded by overfitting|Borderline active|Only highest conc above baseline, active
Fluorosalan	4776-06-1	163.693	3.41974	16|11|6	Hit-call potentially confounded by overfitting|Borderline active|Only highest conc above baseline, active
Vincamine	1617-90-9	163.708	1.86219	16|11|6	Hit-call potentially confounded by overfitting|Borderline active|Only highest conc above baseline, active
2-Ethyl-1,3-hexanediol	94-96-2	163.712	1.634	16|11|6	Hit-call potentially confounded by overfitting|Borderline active|Only highest conc above baseline, active
1,3-Propane sultone	1120-71-4	0.912292	1.63583	16|11|7	Hit-call potentially confounded by overfitting|Borderline active|Only one conc above baseline, active
SB243213A	200940-23-4	3.64972	1.66667	16|11|7	Hit-call potentially confounded by overfitting|Borderline active|Only one conc above baseline, active
N,N-Dimethyl-N-octadecylbenzenemethanaminium chloride	122-19-0	4.46972	1.8581	16|11|7	Hit-call potentially confounded by overfitting|Borderline active|Only one conc above baseline, active
PFOS	1763-23-1	5.71966	2.00634	16|11|7	Hit-call potentially confounded by overfitting|Borderline active|Only one conc above baseline, active
2,3,4,5-Tetrachloro-6-(trichloromethyl)pyridine	1134-04-9	6.44316	1.56457	16|11|7	Hit-call potentially confounded by overfitting|Borderline active|Only one conc above baseline, active
PharmaGSID_47330	NOCAS_47330	7.60111	1.60766	16|11|7	Hit-call potentially confounded by overfitting|Borderline active|Only one conc above baseline, active
Diphenyl(2,4,6-trimethylbenzoyl)phosphine oxide	75980-60-8	7.68453	1.6018	16|11|7	Hit-call potentially confounded by overfitting|Borderline active|Only one conc above baseline, active
Tetralin	119-64-2	8.59672	1.85714	16|11|7	Hit-call potentially confounded by overfitting|Borderline active|Only one conc above baseline, active
Ascorbyl palmitate	137-66-6	20.9291	1.6283	16|11|7	Hit-call potentially confounded by overfitting|Borderline active|Only one conc above baseline, active
Piperine	94-62-2	21.3212	1.5646	16|11|7	Hit-call potentially confounded by overfitting|Borderline active|Only one conc above baseline, active
o-Cresol	95-48-7	21.9072	1.63735	16|11|7	Hit-call potentially confounded by overfitting|Borderline active|Only one conc above baseline, active
Nonanoic acid	112-05-0	24.3673	1.78251	16|11|7	Hit-call potentially confounded by overfitting|Borderline active|Only one conc above baseline, active
Griseofulvin	126-07-8	24.6107	1.64432	16|11|7	Hit-call potentially confounded by overfitting|Borderline active|Only one conc above baseline, active
Binapacryl	485-31-4	56.6781	1.64031	16|11|7	Hit-call potentially confounded by overfitting|Borderline active|Only one conc above baseline, active
1-Methylpyrrole	96-54-8	57.0329	1.67382	16|11|7	Hit-call potentially confounded by overfitting|Borderline active|Only one conc above baseline, active
Ethisterone	434-03-7	0.00807114	1.58278	16|15|11	Hit-call potentially confounded by overfitting|Gain AC50 < lowest conc & loss AC50 < mean conc|Borderline active
Zinc pyrithione	13463-41-7	0.818979	1.7135	16|6	Hit-call potentially confounded by overfitting|Only highest conc above baseline, active
C.I. Basic Green 4 oxalate (1:x)	18015-76-4	1.85174	2.59044	16|6	Hit-call potentially confounded by overfitting|Only highest conc above baseline, active
2,4-Dichloro-1,3-dinitro-5-(trifluoromethyl)benzene	29091-09-6	3.29971	2.19386	16|6	Hit-call potentially confounded by overfitting|Only highest conc above baseline, active
Dehydroabietylamine acetate	2026-24-6	5.72471	2.08994	16|6	Hit-call potentially confounded by overfitting|Only highest conc above baseline, active
2,4-Dinitrophenyl thiocyanate	1594-56-5	8.73085	2.02614	16|6	Hit-call potentially confounded by overfitting|Only highest conc above baseline, active
1-Dodecanamine	124-22-1	9.29348	1.90023	16|6	Hit-call potentially confounded by overfitting|Only highest conc above baseline, active
Bis(trichloromethyl)sulfone	3064-70-8	12.3197	2.49969	16|6	Hit-call potentially confounded by overfitting|Only highest conc above baseline, active
Tolylfluanid	731-27-1	12.8994	1.77727	16|6	Hit-call potentially confounded by overfitting|Only highest conc above baseline, active
Triethyltin bromide	2767-54-6	13.4823	5.75	16|6	Hit-call potentially confounded by overfitting|Only highest conc above baseline, active
Octhilinone	26530-20-1	16.3745	2.0925	16|6	Hit-call potentially confounded by overfitting|Only highest conc above baseline, active
Allethrin	584-79-2	23.5151	1.72796	16|6	Hit-call potentially confounded by overfitting|Only highest conc above baseline, active
1,4-Dihydroxy-2-naphthoic acid	31519-22-9	25.7872	2.30744	16|6	Hit-call potentially confounded by overfitting|Only highest conc above baseline, active
Bromadiolone	28772-56-7	29.5274	1.76333	16|6	Hit-call potentially confounded by overfitting|Only highest conc above baseline, active
Mancozeb	8018-01-7	32.0396	1.97135	16|6	Hit-call potentially confounded by overfitting|Only highest conc above baseline, active
2,5-Di-tert-butylcyclohexa-2,5-diene-1,4-dione	2460-77-7	33.2976	2.01389	16|6	Hit-call potentially confounded by overfitting|Only highest conc above baseline, active
2,3,5-Trimethylhydroquinone	700-13-0	43.0971	2.12652	16|6	Hit-call potentially confounded by overfitting|Only highest conc above baseline, active
5-Bromo-5-nitro-1,3-dioxane	30007-47-7	43.4802	2.49153	16|6	Hit-call potentially confounded by overfitting|Only highest conc above baseline, active
Flumiclorac-pentyl	87546-18-7	44.3958	1.73818	16|6	Hit-call potentially confounded by overfitting|Only highest conc above baseline, active
Mancozeb	8018-01-7	47.0197	1.76442	16|6	Hit-call potentially confounded by overfitting|Only highest conc above baseline, active
Bis[4-(glycidyloxy)phenyl]methane	2095-03-6	57.2401	2.79647	16|6	Hit-call potentially confounded by overfitting|Only highest conc above baseline, active
PFOS	1763-23-1	70.6969	2.82659	16|6	Hit-call potentially confounded by overfitting|Only highest conc above baseline, active
4-Chloro-3-nitrobenzaldehyde	16588-34-4	76.5565	1.70737	16|6	Hit-call potentially confounded by overfitting|Only highest conc above baseline, active
UK-156819	162706-14-1	78.2568	2	16|6	Hit-call potentially confounded by overfitting|Only highest conc above baseline, active
2,3-Dinitrotoluene	602-01-7	82.0497	1.70048	16|6	Hit-call potentially confounded by overfitting|Only highest conc above baseline, active
Oxyphenisatin	125-13-3	96.9609	1.98095	16|6	Hit-call potentially confounded by overfitting|Only highest conc above baseline, active
Ethyl cyanoacrylate	7085-85-0	105.957	2.26141	16|6	Hit-call potentially confounded by overfitting|Only highest conc above baseline, active
Oxycarboxin	5259-88-1	114.612	2.06933	16|6	Hit-call potentially confounded by overfitting|Only highest conc above baseline, active
Dodecanoyl chloride	112-16-3	115.156	1.88305	16|6	Hit-call potentially confounded by overfitting|Only highest conc above baseline, active
1-Monolaurin	142-18-7	115.163	1.99452	16|6	Hit-call potentially confounded by overfitting|Only highest conc above baseline, active
2-Methyl-3(2H)-isothiazolone	2682-20-4	117.989	3.0731	16|6	Hit-call potentially confounded by overfitting|Only highest conc above baseline, active
Enadoline	124378-77-4	123.772	2	16|6	Hit-call potentially confounded by overfitting|Only highest conc above baseline, active
1,1'-Disulfanediyldiazepan-2-one	23847-08-7	163.604	1.88305	16|6	Hit-call potentially confounded by overfitting|Only highest conc above baseline, active
Phenolphthalein	77-09-8	163.615	3.36567	16|6	Hit-call potentially confounded by overfitting|Only highest conc above baseline, active
Dinobuton	973-21-7	163.653	2.76266	16|6	Hit-call potentially confounded by overfitting|Only highest conc above baseline, active
Triphenyltin chloride	639-58-7	0.361306	2.98359	16|7	Hit-call potentially confounded by overfitting|Only one conc above baseline, active
Sodium 2-phenylphenate tetrahydrate	6152-33-6	22.1392	1.71725	16|7	Hit-call potentially confounded by overfitting|Only one conc above baseline, active
TXP	25155-23-1	36.5284	1.78782	16|7	Hit-call potentially confounded by overfitting|Only one conc above baseline, active
Indole-3-carbinol	700-06-1	41.1469	1.88384	16|7	Hit-call potentially confounded by overfitting|Only one conc above baseline, active
Tembotrione	335104-84-2	50.8489	1.98077	16|7	Hit-call potentially confounded by overfitting|Only one conc above baseline, active
Dibutyltin dichloride	683-18-1	1.43491	4.9161	6	Only highest conc above baseline, active
SSR241586	NOCAS_47353	0.62214	2.10872	6	Only highest conc above baseline, active
Tributyltin chloride	1461-22-9	0.526586	2.43176	6	Only highest conc above baseline, active
Hexachlorocyclopentadiene	77-47-4	8.38803	2.13371	6	Only highest conc above baseline, active
Tetrabutyltin	1461-25-2	11.9252	2.49157	6	Only highest conc above baseline, active
2,2'-Methylenebis(ethyl-6-tert-butylphenol)	88-24-4	13.387	2.23181	6	Only highest conc above baseline, active
4,4',4"-Ethane-1,1,1-triyltriphenol	27955-94-8	14.7515	2.97269	6	Only highest conc above baseline, active
Ergocalciferol	50-14-6	24.4873	2.07133	6	Only highest conc above baseline, active
Bisphenol B	77-40-7	24.6655	2.26333	6	Only highest conc above baseline, active
4,5-Dichloro-3H-1,2-dithiol-3-one	1192-52-5	38.4936	3.16667	6	Only highest conc above baseline, active
PharmaGSID_47259	149062-75-9	39.3283	2.5	6	Only highest conc above baseline, active
Terbufos	13071-79-9	50.8413	1.71573	6	Only highest conc above baseline, active
Polyoxyethylene monoleate	9004-96-0	57.1514	1.79412	6	Only highest conc above baseline, active
4-Nonylphenol	104-40-5	72.9398	1.76809	6	Only highest conc above baseline, active
CP-085958	134002-60-1	77.3292	2	6	Only highest conc above baseline, active
Heptachlor	76-44-8	79.0139	1.78629	6	Only highest conc above baseline, active
PharmaGSID_47261	177785-47-6	86.7953	2	6	Only highest conc above baseline, active
Bromophenol blue	115-39-9	87.1829	1.85914	6	Only highest conc above baseline, active
Dodecanoic acid	143-07-7	88.9605	1.92979	6	Only highest conc above baseline, active
Decanoic acid	334-48-5	98.9181	1.82069	6	Only highest conc above baseline, active
3,7-Dimethyl-2,6-octadienal	5392-40-5	100.488	2	6	Only highest conc above baseline, active
Fluridone	59756-60-4	101.548	1.85597	6	Only highest conc above baseline, active
CP-457677	214535-77-0	103.888	2	6	Only highest conc above baseline, active
N-Nitrosodiphenylamine	86-30-6	105.999	1.84634	6	Only highest conc above baseline, active
N,N'-Methylenebisacrylamide	110-26-9	108.117	1.86607	6	Only highest conc above baseline, active
5-Ethylidene-2-norbornene	16219-75-3	114.644	1.78981	6	Only highest conc above baseline, active
Sodium dibutylcarbamodithioate	136-30-1	124.798	5.22559	6	Only highest conc above baseline, active
5-Chloro-2-methyl-3(2H)-isothiazolone	26172-55-4	125.121	1.81855	6	Only highest conc above baseline, active
Zinc chloride	7646-85-7	130.831	4.29958	6	Only highest conc above baseline, active
Methyl styryl ketone	122-57-6	142.725	1.96313	6	Only highest conc above baseline, active
2,2-Dibromo-3-nitrilopropionamide	10222-01-2	163.579	2.19073	6	Only highest conc above baseline, active
CP-634384	290352-28-2	163.58	2	6	Only highest conc above baseline, active
3-Iodo-2-propynyl-N-butylcarbamate	55406-53-6	163.617	2.50254	6	Only highest conc above baseline, active
PharmaGSID_47333	NOCAS_47333	0.0156069	3.09125	NA	NA
Digoxin	20830-75-5	0.344037	1.95087	NA	NA
NA	NA	0.846271	2.227	NA	NA
1-Chloro-2,4-dinitrobenzene	97-00-7	1.9959	1.82058	NA	NA
4'-(Chloroacetyl)acetanilide	140-49-8	2.72747	1.97022	NA	NA
SSR146977	264618-44-2	3.11971	3.0531	NA	NA
3,4,5,6-Tetrachloro-2-pyridinecarbonitrile	17824-83-8	3.63867	7.81618	NA	NA
NA	NA	4.07898	2.01058	NA	NA
GSK163929B	NOCAS_47311	4.63359	2	NA	NA
Hexachlorocyclopentadiene	77-47-4	5.13831	2.72764	NA	NA
N,N-Dimethyl-4-nitrosoaniline	138-89-6	6.02228	1.78108	NA	NA
Endosulfan sulfate	1031-07-8	7.81787	2.34802	NA	NA
4-Nitrosodiphenylamine	156-10-5	10.2974	3.8179	NA	NA
2-(2-Ethoxyethoxy)ethyl prop-2-enoate	7328-17-8	10.4614	1.92605	NA	NA
(2-Nitro-1-propenyl)benzene	705-60-2	10.705	2.43159	NA	NA
Bismaleimide	13676-54-5	12.8857	2.15661	NA	NA
Cladribine	4291-63-8	14.3441	1.79135	NA	NA
2-Hydroxyethyl acrylate	818-61-1	15.5791	1.78005	NA	NA
17alpha-Hydroxyprogesterone	68-96-2	16.4114	1.85	NA	NA
Trilostane	13647-35-3	16.5155	2.27976	NA	NA
1,6-Hexanediol diacrylate	13048-33-4	16.5898	2.379	NA	NA
Clove leaf oil	8000-34-8	18.6929	1.91667	NA	NA
17beta-Trenbolone	10161-33-8	19.1547	2.28763	NA	NA
N-Hydroxybenzamide	495-18-1	19.1734	3.32857	NA	NA
N-Hydroxybenzamide	495-18-1	20.5909	2.76681	NA	NA
Ethyl (2E,4Z)-deca-2,4-dienoate	3025-30-7	20.8723	2.25354	NA	NA
4-Pentylaniline	33228-44-3	20.9669	1.75507	NA	NA
YM218	NOCAS_48176	22.2453	2.39286	NA	NA
1,2-Bis(chloromethyl)benzene	612-12-4	23.2555	3.98229	NA	NA
Butanoic acid	107-92-6	23.3354	1.74381	NA	NA
Tripropylene glycol diacrylate	42978-66-5	24.8103	3.20055	NA	NA
Disulfiram	97-77-8	25.2212	2.59247	NA	NA
Diethylstilbestrol dipropionate	130-80-3	27.4885	2.36708	NA	NA
N-Hydroxybenzamide	495-18-1	28.6661	3.23333	NA	NA
Methyl linolenate	301-00-8	30.7693	2.40174	NA	NA
1,4-Butanediol diacrylate	1070-70-8	31.2191	4.04321	NA	NA
Methyl red	493-52-7	31.9534	2.10838	NA	NA
(2Z)-2,3-Dichloro-4-oxobut-2-enoic acid	87-56-9	32.5699	3.47906	NA	NA
17beta-Trenbolone	10161-33-8	35.2818	1.83159	NA	NA
Methyl linoleate	112-63-0	35.5528	2.10894	NA	NA
PharmaGSID_48510	460081-99-6	35.6702	1.70884	NA	NA
beta-Nitrostyrene	102-96-5	35.834	4.8022	NA	NA
PharmaGSID_48507	NOCAS_48507	37.7269	1.79536	NA	NA
Retinol acetate	127-47-9	39.5103	2.29853	NA	NA
Chloroacetaldehyde	107-20-0	41.1298	3.74505	NA	NA
Tetrabromophenolphthalein ethyl ester	1176-74-5	42.3538	5.11614	NA	NA
MK-578	313994-79-5	44.9449	3.21986	NA	NA
CP-401387	199171-88-5	45.2684	2	NA	NA
(7S)-Hydroprene	65733-18-8	49.5777	2.79025	NA	NA
Linolenic acid	463-40-1	49.7734	1.73084	NA	NA
Chloroallyl methenamine chloride	51229-78-8	49.8821	2.05718	NA	NA
Bis(2-ethylhexyl) maleate	142-16-5	50.126	1.74176	NA	NA
17alpha-Hydroxyprogesterone	68-96-2	51.4232	1.84842	NA	NA
2-Hydroxy-3-phenoxypropyl prop-2-enoate	16969-10-1	51.6411	2.17894	NA	NA
Ethyl 4-chloro-3-oxobutanoate	638-07-3	51.6562	2.37171	NA	NA
Glycerol tributyrate	60-01-5	52.9447	1.9	NA	NA
Ethyl 3-phenylglycidate	121-39-1	53.8859	2.85179	NA	NA
2-Pentylfuran	3777-69-3	59.708	2.68966	NA	NA
(2-Dodecenyl)succinic anhydride	19780-11-1	62.0309	2.09309	NA	NA
Aplaviroc hydrochloride	461023-63-2	62.1206	2.5	NA	NA
Perfluoroundecanoic acid	2058-94-8	63.3117	1.97727	NA	NA
N-Octyl-2-pyrrolidone	2687-94-7	64.287	1.91635	NA	NA
SSR180711	298198-52-4	65.2567	2.00442	NA	NA
trans-2,cis-6-Nonadienal	557-48-2	65.6191	1.94488	NA	NA
Decyl beta-D-glucopyranoside	58846-77-8	66.2816	1.70915	NA	NA
5alpha-Dihydrotestosterone	521-18-6	66.9041	1.76104	NA	NA
2-Chloro-N-phenylacetamide	587-65-5	66.9601	2.34777	NA	NA
SR144190	181640-09-5	67.1977	1.83434	NA	NA
4-Ethyloct-1-yn-3-ol	5877-42-9	70.6901	1.94015	NA	NA
UK-343664	215297-27-1	71.0112	2.5	NA	NA
Hexachloro-1,3-butadiene	87-68-3	72.893	2.52778	NA	NA
Glutaraldehyde	111-30-8	79.7165	1.74479	NA	NA
Besonprodil	253450-09-8	79.8122	2	NA	NA
17beta-Trenbolone	10161-33-8	82.3578	1.89226	NA	NA
Nilutamide	63612-50-0	82.7387	1.77148	NA	NA
Hex-3-yne-2,5-diol	3031-66-1	87.3798	3.25535	NA	NA
Pentamidine isethionate	140-64-7	99.8169	4.63508	NA	NA
Sodium 4-octylbenzenesulfonate	6149-03-7	119.67	4.87092	NA	NA

## Sheet: TableS10
Primers Used to Assess Gene Expression after Chemical Exposure
Gene	Primer Name	Sequence	Expected Product Size
CCL20	NM_004591-CCL20-F	GTGGCTTTTCTGGAATGGAA	124
	NM_004591-CCL20-R	CAAGTCCAGTGAGGCACAAA	124
CXCL1	NM_001511-CXCL1-F	GAAAGCTTGCCTCAATCCTG	107
	NM_001511-CXCL1-R	CACCAGTGAGCTTCCTCCTC	107
IL1B	NM_000576-IL1B-F	GGACAAGCTGAGGAAGATGC	120
	NM_000576-IL1B-R	TCGTTATCCCATGTGTCGAA	120
IL6	M54894-IL6-F	GAAAGCAGCAAAGAGGCACT	108
	M54894-IL6-R	TTTCACCAGGCAAGTCTCCT	108
ICAM1	NM_000201-ICAM1-F	CAAGGCCTCAGTCAGTGTGA	149
	NM_000201-ICAM1-R	CCTCTGGCTTCGTCAGAATC	149
BIRC3	AY764389-BIRC3-F	ATGAATGGACAGCCCTGAAG	125
	AY764389-BIRC3-R	GAATGCTGCACAGAGACCAA	125
NFKB2	KT935449-NFKB2-F	TACCTGGTGATCGTGGAACA	118
	KT935449-NFKB2-R	GATAGGTCTTTCGGCCCTTC	118
IRF1	X14454-IRF1-F	AAGTCCAGCCGAGATGCTAA	116
	X14454-IRF1-R	TAGCTGCTGTGGTCATCAGG	116
SOD2	NM_000636-SOD2-F	CTTCAGGGTGGTATGGCTGT	131
	NM_000636-SOD2-R	GGGAGTCTTTGAATCCACCA	131
NFKBIA	AY033600-NFKBIA-F	GCTGATGTCAATGCTCAGGA	103
	AY033600-NFKBIA-R	CCCCACACTTCAACAGGAGT	103
RELB	NM_006509-RELB-F	CTGCTTCCAGGCCTCATATC	108
	NM_006509-RELB-R	CGCAGCTCTGATGTGTTTGT	108
REL	NM_002908-REL-F	GCCGATGACATAGTCGGAAT	130
	NM_002908-REL-R	TCTCTCCCATGCTGTCACTG	130
NFKB1	NM_003998-NFKB1-Pair1-F	TGGAGTCTGGGAAGGATTTG	129
	NM_003998-NFKB1-Pair1-R	CGAAGCTGGACAAACACAGA	129
NFKB2	NM_003998-NFKB1-Pair2-F	TCTGTGTTTGTCCAGCTTCG	115
	NM_003998-NFKB1-Pair2-R	GCTTCTGACGTTTCCTCTGC	115

[truncated: 1 more sheets: qPCR Table]
